# Supplementary material for: Single-nucleus RNA sequencing-based construction of a hippocampal neuron atlas in mice with epileptic cognitive impairment
Source: iScience. 2024 Sep 28;27(10):111065. doi: 10.1016/j.isci.2024.111065 (PMC11615225; doi:10.1016/j.isci.2024.111065)
Supplement: Table S4. Total neuronal differential transcripts between the control group and RE-CI, related to Figure 3 [file mmc2.xlsx]

## Sheet: Sheet1
Table S4 Total neuronal differential transcripts between the control group and RE-CI
gene_id	Scores	avg_logFC	p_val	p_val_adj	pct.1	pct.2
Gm47283	78.9436	1.57227	0	0	0.577841	0.208996
Col6a1	47.4923	0.877678	0	0	0.247964	0.071611
Trpc6	33.2624	0.788482	1.35079e-242	1.36253e-239	0.309517	0.170897
Syne1	43.5309	0.712646	0	0	0.706203	0.537343
Cntnap5a	33.4455	0.696566	2.99313e-245	3.3067e-242	0.399763	0.24699
Nmnat1	51.42	0.641206	0	0	0.173816	0.0192318
B230303A05Rik	33.3808	0.568365	2.60482e-244	2.7469e-241	0.538636	0.385574
Dgkb	29.7544	0.566695	1.51894e-194	7.34155e-192	0.490057	0.353052
Ncam2	28.5179	0.563921	7.03517e-179	2.86344e-176	0.506723	0.376036
Synpr	29.8347	0.550704	1.38594e-195	6.84125e-193	0.376184	0.238703
Itga8	32.9611	0.548442	2.93409e-238	2.83629e-235	0.33054	0.185542
Dlgap1	41.8562	0.536749	0	0	0.87178	0.79606
Kcnip4	34.8588	0.535414	3.13749e-266	3.83104e-263	0.834186	0.751186
Slc7a14	32.3097	0.533476	5.10435e-229	4.08348e-226	0.452888	0.29593
Lmo7	35.3627	0.528751	6.40633e-274	8.74276e-271	0.458191	0.285662
Rbp7	47.6723	0.519493	0	0	0.11392	0.000833898
Cfap20	34.9397	0.518775	1.85925e-267	2.39637e-264	0.348059	0.189034
Penk	30.8971	0.517761	1.30767e-209	7.98367e-207	0.118134	0.0348152
Plppr1	38.6408	0.515804	0	0	0.352415	0.174024
Adarb2	28.0678	0.501343	2.4225e-173	9.68999e-171	0.354735	0.226038
Nkain2	31.4188	0.501212	1.12017e-216	7.64352e-214	0.772112	0.668786
Mycbp2	36.7867	0.498441	3.01169e-296	4.65809e-293	0.803456	0.686819
Zfpm2	25.0796	0.487763	8.30175e-139	2.02737e-136	0.375568	0.260749
C1ql2	27.8685	0.482087	6.42309e-171	2.44288e-168	0.191998	0.0926148
Fam135b	31.0722	0.480988	5.7251e-212	3.58979e-209	0.472064	0.319018
Stxbp6	26.1417	0.480578	1.22469e-150	3.46497e-148	0.242661	0.138688
Dock10	27.5654	0.478803	2.89468e-167	1.04932e-164	0.437263	0.304477
Tmeff2	26.2863	0.467769	2.75413e-152	8.08808e-150	0.525189	0.401678
Ryr2	34.1056	0.46713	6.08827e-255	7.06239e-252	0.701989	0.568823
Dgki	29.6701	0.460823	1.86929e-193	8.6735e-191	0.439441	0.295044
Nbea	32.4781	0.460294	2.17446e-231	1.80169e-228	0.696638	0.572471
Cntnap5b	26.0352	0.4598	1.98007e-149	5.40442e-147	0.280587	0.171053
Thsd7a	26.0546	0.458879	1.19461e-149	3.2994e-147	0.296259	0.182676
Kctd16	27.8707	0.458593	6.04729e-171	2.33828e-168	0.40715	0.274248
Pitpnm2	30.846	0.456741	6.34144e-209	3.77234e-206	0.297869	0.163027
Stxbp5l	29.6762	0.452263	1.55866e-193	7.37978e-191	0.575805	0.438995
Lyst	30.0633	0.451183	1.4646e-198	7.72241e-196	0.395502	0.250795
Zfp804b	17.5031	0.45007	1.35792e-68	7.91551e-67	0.166146	0.10627
Arhgap21	32.9298	0.448708	8.22435e-238	7.63219e-235	0.53125	0.368635
Cdh9	26.424	0.445395	7.26384e-154	2.21738e-151	0.373864	0.250378
Ppfia2	31.1453	0.445344	5.86929e-213	3.78243e-210	0.778788	0.671027
Bmp1	31.5434	0.438079	2.21041e-218	1.55399e-215	0.318087	0.176109
Rreb1	27.85	0.435598	1.07798e-170	4.03373e-168	0.294697	0.173763
Epha7	28.0525	0.430091	3.72789e-173	1.46588e-170	0.524527	0.384531
Abca8b	30.2057	0.423297	1.99083e-200	1.07412e-197	0.248201	0.126544
Coq9	31.7624	0.418234	2.13874e-221	1.55059e-218	0.274527	0.141137
Phka2	31.2903	0.412851	6.319e-215	4.18859e-212	0.302746	0.165425
Rasa1	29.1648	0.412229	5.43105e-187	2.37737e-184	0.365862	0.227133
Kalrn	29.9969	0.406479	1.07669e-197	5.55091e-195	0.768939	0.673477
Sntg1	25.9173	0.405192	4.24693e-148	1.13251e-145	0.504498	0.378902
Kirrel3	23.5624	0.405156	9.35887e-123	1.85578e-120	0.423295	0.307917
Cadm2	26.8945	0.402323	2.54429e-159	8.43249e-157	0.822254	0.74587
Olfr798	37.1173	0.401303	1.48022e-301	2.64163e-298	0.193845	0.0651483
Zfp804a	24.2948	0.400878	2.22433e-130	5.01014e-128	0.312689	0.202846
Sema5a	22.8276	0.399103	2.43837e-115	4.04073e-113	0.258523	0.163705
Robo2	25.5462	0.398411	6.0515e-144	1.57747e-141	0.462737	0.334289
Eml5	29.2339	0.39828	7.19217e-188	3.20881e-185	0.656155	0.528639
6530403H02Rik	23.7268	0.396037	1.90863e-124	3.9186e-122	0.180777	0.0974618
Herc1	29.9192	0.393501	1.10881e-196	5.59227e-194	0.576752	0.427321
Gm20754	25.5182	0.38917	1.23699e-143	3.18868e-141	0.457386	0.33309
Csmd1	30.2641	0.389113	3.40263e-201	1.92539e-198	0.866714	0.813207
Inpp4b	26.2244	0.388182	1.40102e-151	4.06296e-149	0.237689	0.13186
Syn3	26.2964	0.387985	2.10601e-152	6.26402e-150	0.185275	0.0919894
Ksr2	26.8015	0.385833	3.10667e-158	1.01514e-155	0.608144	0.484026
Gabrb2	26.6973	0.382281	5.06131e-157	1.60853e-154	0.354025	0.227081
Ppp1r1a	28.8702	0.380464	2.82349e-183	1.191e-180	0.377036	0.236202
Itgav	27.1987	0.379003	6.72528e-163	2.29451e-160	0.108712	0.0370563
Rapgef4	24.8092	0.368635	7.14039e-136	1.7078e-133	0.515578	0.389952
Htr4	25.2389	0.36681	1.50115e-140	3.74481e-138	0.192756	0.101214
Ryr3	22.2552	0.36522	1.0052e-109	1.49491e-107	0.535559	0.434565
Mctp1	22.3854	0.364636	5.45752e-111	8.27546e-109	0.415672	0.307865
Gm21887	24.8201	0.362442	5.44454e-136	1.31576e-133	0.125852	0.0543597
Snhg14	31.9319	0.362058	9.64284e-224	7.21658e-221	0.805824	0.721061
Sphkap	23.8552	0.362051	8.94915e-126	1.87045e-123	0.51179	0.391202
Sptan1	28.5568	0.360829	2.31159e-179	9.57658e-177	0.575616	0.429614
Arfgef1	27.3479	0.360131	1.14502e-164	4.02492e-162	0.349195	0.218481
Lrrtm4	21.0578	0.357833	1.93782e-98	2.29375e-96	0.663305	0.573722
Plekha5	27.3808	0.357524	4.64735e-165	1.65875e-162	0.539678	0.400792
Plekhg5	26.7031	0.355237	4.3306e-157	1.39541e-154	0.416856	0.281545
Fgd4	25.699	0.355108	1.19825e-145	3.15901e-143	0.301941	0.186637
Grik2	25.0957	0.350209	5.53695e-139	1.36657e-136	0.729119	0.628863
Bdnf	22.7704	0.347504	9.02202e-115	1.47402e-112	0.152936	0.0788555
Kcnd2	21.6847	0.34658	2.85845e-104	3.94738e-102	0.699527	0.614374
Tmod1	25.9353	0.342805	2.66598e-148	7.19196e-146	0.160369	0.0747381
Kcnb2	20.3543	0.340745	4.25692e-92	4.38936e-90	0.416477	0.313598
Tanc1	24.2126	0.339963	1.63888e-129	3.62114e-127	0.288494	0.18106
Kcnq1ot1	22.4154	0.338814	2.78807e-111	4.25548e-109	0.580871	0.477354
Epha4	22.9477	0.337732	1.5541e-116	2.67074e-114	0.513684	0.395424
Dock3	24.2305	0.337343	1.06231e-129	2.36976e-127	0.51804	0.393235
Ptprz1	23.9042	0.335056	2.76853e-126	6.0028e-124	0.302367	0.194194
Robo3	24.6716	0.333828	2.16094e-134	5.11569e-132	0.159754	0.0781779
Tanc2	24.5876	0.329825	1.71308e-133	3.97435e-131	0.591903	0.471361
Usp2	26.4976	0.327162	1.03354e-154	3.19709e-152	0.242566	0.133736
Brinp1	22.1533	0.326354	9.68998e-109	1.42283e-106	0.563778	0.451191
Celf2	29.6356	0.325844	5.2066e-193	2.36849e-190	0.90161	0.85657
Cntn1	24.5628	0.32564	3.15461e-133	7.24624e-131	0.546165	0.418773
Fras1	22.5693	0.324184	8.69043e-113	1.35314e-110	0.16482	0.0883932
Fam155a	23.4362	0.320942	1.82909e-121	3.44999e-119	0.682244	0.582113
Ubr3	26.621	0.320132	3.87537e-156	1.21498e-153	0.515341	0.373065
Magi2	25.399	0.319874	2.58906e-142	6.52894e-140	0.74839	0.654037
Unc5c	22.9665	0.319772	1.00842e-116	1.74592e-114	0.424337	0.309168
Zfp46	27.1396	0.318525	3.35905e-162	1.12942e-159	0.145975	0.0613436
Erc2	22.4889	0.318448	5.33479e-112	8.19649e-110	0.695739	0.598218
Nalcn	23.8951	0.31835	3.44474e-126	7.33193e-124	0.406581	0.286392
Plk5	23.3575	0.318131	1.15722e-120	2.14779e-118	0.109848	0.0460207
Birc6	26.1353	0.317685	1.44955e-150	4.05176e-148	0.473059	0.337468
Elmod1	24.6162	0.316981	8.47199e-134	1.98536e-131	0.503362	0.373586
Nrg1	20.5841	0.315399	3.81138e-94	4.11274e-92	0.393513	0.291291
Kcnj3	22.796	0.315354	5.02119e-115	8.26181e-113	0.420455	0.301819
Limch1	23.4851	0.313803	5.79724e-122	1.1208e-119	0.365862	0.249023
Unc80	24.5265	0.308934	7.69901e-133	1.75115e-130	0.670218	0.564914
Grm1	22.6643	0.308082	1.00872e-113	1.6029e-111	0.414489	0.299786
Adgrb2	23.9467	0.307294	1.00058e-126	2.18996e-124	0.505019	0.375202
Zbtb20	21.6706	0.305708	3.88527e-104	5.30225e-102	0.715246	0.619638
Slc9a9	21.2093	0.305643	7.83833e-100	9.57102e-98	0.195833	0.116537
Pcsk5	22.2426	0.305476	1.32978e-109	1.96503e-107	0.219366	0.131912
Vps13b	23.8677	0.305009	6.63035e-126	1.3984e-123	0.386837	0.266847
Vwa8	26.1944	0.304665	3.07926e-151	8.81962e-149	0.235464	0.12915
Mmp16	23.5031	0.302011	3.78766e-122	7.38435e-120	0.533333	0.411529
Cacnb2	20.6541	0.300746	8.97365e-95	9.86676e-93	0.533144	0.430187
Icam5	23.5152	0.298375	2.85459e-122	5.61242e-120	0.462689	0.337155
Mfsd4a	21.2875	0.297168	1.4819e-100	1.86849e-98	0.27036	0.177099
St6galnac3	21.6584	0.295792	5.0704e-104	6.79962e-102	0.206818	0.123
Dock4	20.648	0.294301	1.01804e-94	1.11408e-92	0.584991	0.486163
Cacna2d1	22.8863	0.293584	6.35911e-116	1.07687e-113	0.612595	0.495909
Epha6	17.7426	0.293091	1.96682e-70	1.23325e-68	0.68518	0.608381
Sorbs2	20.5991	0.292849	2.79802e-94	3.03336e-92	0.608759	0.509095
Fry	23.354	0.291671	1.25367e-120	2.30835e-118	0.472775	0.350393
Cacna1d	23.6098	0.291567	3.05809e-123	6.11619e-121	0.420265	0.298171
Ptpro	19.5436	0.290932	4.67599e-85	4.22113e-83	0.132386	0.0717673
Cep112	19.2167	0.290043	2.68237e-82	2.20677e-80	0.230682	0.152551
Nebl	22.8752	0.289106	8.20907e-116	1.38008e-113	0.500521	0.379945
Focad	23.0836	0.288917	6.77243e-118	1.19031e-115	0.33215	0.223589
Itgb8	21.7846	0.288325	3.2505e-105	4.54287e-103	0.102131	0.0443008
Fam13c	23.8443	0.288161	1.16046e-125	2.40381e-123	0.318087	0.206546
Dmxl2	23.6611	0.28792	9.08036e-124	1.83186e-121	0.440152	0.315109
C1qtnf4	21.2289	0.285126	5.16794e-100	6.34372e-98	0.347775	0.241935
Btbd9	21.1993	0.284961	9.7026e-100	1.16632e-97	0.351562	0.247303
Lsamp	23.7241	0.283511	2.0325e-124	4.13631e-122	0.922822	0.897691
Grm7	21.0025	0.281445	6.21769e-98	7.24876e-96	0.753078	0.675666
Galntl6	13.4459	0.281222	3.25249e-41	7.57608e-40	0.42429	0.35597
Il1rapl1	18.7534	0.28006	1.81577e-78	1.37218e-76	0.568087	0.473706
Tnik	23.898	0.279725	3.20972e-126	6.89496e-124	0.609896	0.48955
Lingo2	17.2754	0.2789	7.20445e-67	3.96074e-65	0.626941	0.549799
Hecw1	19.4391	0.276986	3.60285e-84	3.1542e-82	0.345265	0.25043
Rfx3	20.3526	0.276824	4.40692e-92	4.50398e-90	0.447017	0.339553
Gm26917	19.6894	0.276824	2.65669e-86	2.46541e-84	0.241004	0.158805
Unc79	23.4673	0.27614	8.79847e-122	1.67315e-119	0.398201	0.279147
Gm44562	23.1122	0.275008	3.4875e-118	6.22385e-116	0.187216	0.102674
Fgf14	20.6	0.27447	2.74432e-94	2.98912e-92	0.6634	0.577735
Slc24a3	19.2606	0.273424	1.15104e-82	9.50325e-81	0.357102	0.261531
Sipa1l1	21.541	0.272818	6.43211e-103	8.38342e-101	0.412926	0.299474
Arfgef3	22.9767	0.272637	7.9679e-117	1.38989e-114	0.374716	0.257727
Pde4dip	21.8802	0.272089	4.00974e-106	5.70711e-104	0.502794	0.383489
Glis3	19.5952	0.271772	1.69873e-85	1.55773e-83	0.150473	0.0851097
Ehmt2	23.1073	0.270904	3.91161e-118	6.92744e-116	0.262216	0.161099
Dgkg	18.8985	0.26966	1.17271e-79	9.19149e-78	0.510511	0.411581
Adcy2	20.0934	0.268595	8.42418e-90	8.21181e-88	0.422775	0.316621
Adgrb1	22.9232	0.267608	2.72728e-116	4.65241e-114	0.546212	0.416636
Dlgap2	19.9498	0.267199	1.50474e-88	1.44855e-86	0.51553	0.413353
Zeb2	19.4446	0.266929	3.23705e-84	2.84468e-82	0.575379	0.474853
Ntng1	18.4739	0.265755	3.34765e-76	2.38238e-74	0.353456	0.263355
Slc4a7	21.8804	0.265629	3.99209e-106	5.70711e-104	0.394318	0.281232
Cald1	19.3238	0.262936	3.3892e-83	2.86969e-81	0.190104	0.117788
Spock3	18.2823	0.261793	1.1455e-74	7.83938e-73	0.277367	0.196174
Scn3a	21.6785	0.261624	3.27308e-104	4.49322e-102	0.432765	0.315266
Ptprk	19.3943	0.260884	8.62455e-84	7.49399e-82	0.278693	0.192474
Ipo9	23.2571	0.260179	1.20485e-119	2.18379e-117	0.273248	0.16949
Fndc3a	21.203	0.259979	8.96932e-100	1.08379e-97	0.273153	0.177985
Pi4ka	21.9859	0.259794	3.92846e-107	5.69627e-105	0.444129	0.326263
Gm26871	18.5419	0.258859	9.4898e-77	6.85867e-75	0.515956	0.418617
Tmem181b-ps	22.1366	0.258794	1.40484e-108	2.04983e-106	0.522348	0.401418
Gm10419	22.6658	0.258128	9.75477e-114	1.56076e-111	0.405634	0.287278
Lrp1b	17.9343	0.257918	6.36377e-72	4.12401e-70	0.723958	0.651326
Wdfy3	22.5615	0.257065	1.035e-112	1.6008e-110	0.335227	0.22411
Stxbp5	23.2504	0.25673	1.41001e-119	2.53583e-117	0.359186	0.242925
Csmd2	20.2949	0.254099	1.42515e-91	1.43132e-89	0.306345	0.211289
Grm3	15.8639	0.25386	1.12725e-56	4.57207e-55	0.16482	0.108719
Fryl	21.9645	0.253573	6.29314e-107	9.06837e-105	0.285795	0.185959
Eml6	19.7902	0.252956	3.61842e-87	3.38497e-85	0.440483	0.338406
Grin2a	20.798	0.25251	4.50782e-96	5.10153e-94	0.695076	0.600302
Slk	21.7872	0.251597	3.06959e-105	4.31603e-103	0.222443	0.134258
Grin1	21.8229	0.250851	1.40661e-105	1.98984e-103	0.643797	0.533955
Gls	21.4535	0.250394	4.23893e-102	5.40347e-100	0.737358	0.643196
Ube2e2	20.4654	0.250226	4.3765e-93	4.61522e-91	0.537121	0.428311
Trank1	21.4684	0.25014	3.07486e-102	3.94125e-100	0.600095	0.486475
Fth1	-8.26345	-0.250322	1.41523e-16	1.08218e-15	0.278693	0.302444
Nrxn2	-6.74238	-0.250453	1.55816e-11	8.66267e-11	0.300095	0.313077
Prrt1	-7.91045	-0.250482	2.56464e-15	1.82683e-14	0.324195	0.33997
Rps2	-7.39854	-0.253472	1.37688e-13	8.82177e-13	0.28982	0.30651
Metap2	-8.62819	-0.253613	6.23332e-18	5.14454e-17	0.32642	0.344973
Armc9	-7.05659	-0.255606	1.70638e-12	1.0169e-11	0.394129	0.397092
Nmt2	-7.95291	-0.256614	1.82176e-15	1.3081e-14	0.306439	0.322719
Slc25a5	-7.35414	-0.256869	1.92165e-13	1.2201e-12	0.163447	0.185282
Ssbp1	-6.7763	-0.256932	1.23294e-11	6.91756e-11	0.258807	0.272476
Mir124a-1hg	-18.5989	-0.25813	3.28256e-77	2.38732e-75	0.731723	0.73456
Ndufa4	-7.06929	-0.258385	1.55724e-12	9.31374e-12	0.247822	0.267577
Dnm2	-9.72372	-0.261288	2.38899e-22	2.46222e-21	0.526278	0.526033
3110035E14Rik	-6.21585	-0.262055	5.10461e-10	2.53972e-09	0.162926	0.179861
Hnrnpa2b1	-20.4105	-0.262108	1.34998e-92	1.40446e-90	0.782481	0.785636
Hnrnpa3	-8.11692	-0.262512	4.7815e-16	3.54412e-15	0.230256	0.252098
Cttn	-10.1613	-0.268002	2.95185e-24	3.30516e-23	0.431392	0.444728
Adgra1	-8.28657	-0.268644	1.16559e-16	8.96606e-16	0.1509	0.176161
Ide	-10.5216	-0.269299	6.86629e-26	8.34895e-25	0.116761	0.147965
Fxr1	-8.47749	-0.271008	2.30106e-17	1.84339e-16	0.321496	0.338146
Resp18	-7.58129	-0.273933	3.42135e-14	2.28024e-13	0.203314	0.226299
Gdi1	-14.8301	-0.275878	9.35651e-50	3.03172e-48	0.53982	0.560536
Atp6v0b	-18.163	-0.278534	1.01375e-73	6.85683e-72	0.669602	0.684474
Gm16432	-11.4317	-0.278754	2.90202e-30	4.31859e-29	0.116809	0.150936
Ntm	-11.045	-0.278926	2.31726e-28	3.12924e-27	0.31714	0.356074
Cst3	-8.51186	-0.278931	1.71173e-17	1.38033e-16	0.356818	0.37859
Gabarapl1	-9.57259	-0.279002	1.04261e-21	1.0368e-20	0.343419	0.364361
Tspan33	-6.39783	-0.280855	1.576e-10	8.13417e-10	0.236742	0.251368
Cpe	-14.1598	-0.282099	1.62466e-45	4.4925e-44	0.558191	0.582843
Brinp2	-9.11983	-0.282748	7.52449e-20	6.82707e-19	0.172396	0.200344
Gm15500	-9.23097	-0.282877	2.68203e-20	2.509e-19	0.191809	0.220983
mt-Nd5	-9.24419	-0.284228	2.37022e-20	2.21999e-19	0.175	0.205347
Psma7	-11.0592	-0.285707	1.97864e-28	2.68446e-27	0.447112	0.464012
Nisch	-12.9666	-0.285755	1.89358e-38	3.90499e-37	0.551752	0.56309
Rpl10a	-10.5499	-0.285934	5.08684e-26	6.23427e-25	0.192945	0.226977
Pdlim7	-12.8397	-0.287247	9.82296e-38	1.97139e-36	0.44607	0.472664
Ly6h	-13.2551	-0.28884	4.21349e-40	9.42651e-39	0.52661	0.548079
E130102H24Rik	-13.6443	-0.289831	2.18426e-42	5.39094e-41	0.117282	0.160577
Ciapin1	-13.4726	-0.291962	2.26853e-41	5.30008e-40	0.071733	0.107833
Kras	-11.6615	-0.293338	2.00544e-31	3.13731e-30	0.145739	0.182988
Rasal1	-8.70576	-0.299785	3.15462e-18	2.64309e-17	0.323106	0.34096
Eif2s2	-8.99602	-0.302694	2.34056e-19	2.07573e-18	0.205114	0.231772
Rrp9	-11.4138	-0.302922	3.56874e-30	5.2904e-29	0.178693	0.215719
Vgf	-10.3751	-0.307762	3.21719e-25	3.78685e-24	0.112358	0.143118
mt-Nd4	-9.53342	-0.308602	1.52191e-21	1.50312e-20	0.298864	0.325481
Hpca	-11.9275	-0.312826	8.51253e-33	1.40663e-31	0.263589	0.302288
Cck	-12.0845	-0.31333	1.27551e-33	2.17587e-32	0.160985	0.201803
Ndufaf4	-10.6376	-0.319507	1.99184e-26	2.49114e-25	0.25947	0.290301
Srrm4	-9.27276	-0.319539	1.8139e-20	1.70789e-19	0.274432	0.298692
Hjurp	-12.092	-0.321658	1.16464e-33	1.9882e-32	0.208759	0.247303
Slc32a1	-10.146	-0.323898	3.45081e-24	3.85083e-23	0.0783144	0.105905
CT010467.1	-17.4829	-0.32414	1.93442e-68	1.12478e-66	0.0930398	0.14687
Orc4	-14.5986	-0.327041	2.86501e-48	8.87426e-47	0.529261	0.543337
Ttc4	-13.794	-0.327392	2.77158e-43	7.08156e-42	0.46089	0.486475
Ntrk2	-9.33446	-0.328839	1.01509e-20	9.70333e-20	0.375758	0.390681
Psma1	-11.6183	-0.334352	3.32655e-31	5.15881e-30	0.246922	0.281441
Cmss1	-12.6577	-0.337979	1.01482e-36	1.95223e-35	0.276184	0.318549
Trim30a	-15.4831	-0.345297	4.51174e-54	1.69099e-52	0.41965	0.46594
Sars	-11.9955	-0.348066	3.75339e-33	6.29412e-32	0.380824	0.407411
Fnbp1l	-13.7404	-0.354705	5.81756e-43	1.46544e-41	0.245881	0.295252
Gm47135	-14.5389	-0.368242	6.87201e-48	2.10331e-46	0.315862	0.359827
Hes1	-15.3882	-0.372628	1.9635e-53	7.18506e-52	0.0604167	0.100276
Zcchc18	-18.0498	-0.37276	7.92208e-73	5.20658e-71	0.432339	0.480482
Mat2a	-17.844	-0.372994	3.21676e-71	2.05589e-69	0.471449	0.510502
Sst	-9.62802	-0.374637	6.08885e-22	6.13113e-21	0.118182	0.148903
Pde10a	-10.1837	-0.375277	2.34352e-24	2.63931e-23	0.299953	0.324491
mt-Nd2	-13.4734	-0.37559	2.24198e-41	5.24333e-40	0.20071	0.248971
Gm42418	-37.5557	-0.375626	0	2.20047e-305	0.960038	0.970553
Dap3	-17.3529	-0.378191	1.87565e-67	1.05619e-65	0.103741	0.15745
4930447C04Rik	-13.3258	-0.378809	1.6382e-40	3.70793e-39	0.111648	0.152708
mt-Rnr2	-30.3161	-0.383264	7.02645e-202	4.07534e-199	0.867898	0.889665
Galnt9	-13.092	-0.383724	3.6566e-39	7.85492e-38	0.24072	0.282327
Ube2g1	-15.9631	-0.384667	2.30999e-57	9.56995e-56	0.468797	0.499922
Tmsb4x	-17.819	-0.386145	5.03072e-71	3.19761e-69	0.354025	0.414864
mt-Nd1	-17.5685	-0.386921	4.29392e-69	2.5478e-67	0.332623	0.394329
Kif3a	-15.7583	-0.387194	6.02476e-56	2.40576e-54	0.373722	0.415385
Calr	-20.5039	-0.390429	1.98766e-93	2.12505e-91	0.536269	0.577162
mt-Cytb	-19.1317	-0.391727	1.37508e-81	1.12331e-79	0.481155	0.536196
Apoe	-19.5539	-0.411284	3.82008e-85	3.46195e-83	0.272917	0.348882
Gabra2	-19.7132	-0.411309	1.6604e-86	1.54704e-84	0.526847	0.566321
Acd	-18.0832	-0.413707	4.32021e-73	2.87189e-71	0.283523	0.345234
Btaf1	-17.3676	-0.418692	1.45078e-67	8.29019e-66	0.332292	0.385157
Higd1a	-22.281	-0.434466	5.65379e-110	8.46244e-108	0.103125	0.175431
Abhd17a	-18.1384	-0.438905	1.58508e-73	1.06283e-71	0.175379	0.23813
mt-Co1	-21.5708	-0.465249	3.375e-103	4.44886e-101	0.357576	0.438735
Tpm3	-19.8179	-0.465994	2.08628e-87	1.96755e-85	0.177794	0.24673
mt-Rnr1	-32.8732	-0.484539	5.31219e-237	4.74011e-234	0.761127	0.819357
Cltb	-22.7135	-0.501048	3.29391e-114	5.34396e-112	0.370455	0.443686
Gm37376	-43.6853	-0.515846	0	0	0.75464	0.825246
1700016P03Rik	-23.3594	-0.619104	1.10635e-120	2.06994e-118	0.0620265	0.127586
Gm42826	-30.2217	-0.699305	1.22827e-200	6.78474e-198	0.129072	0.230625
Ttr	-32.6955	-0.797767	1.80813e-234	1.55365e-231	0.12983	0.247355
Nnat	-28.943	-0.892634	3.43676e-184	1.47653e-181	0.182765	0.295356
1500004A13Rik	-78.6017	-1.40588	0	0	0.015767	0.292907
