# Supplementary material for: Single-nucleus RNA sequencing-based construction of a hippocampal neuron atlas in mice with epileptic cognitive impairment
Source: iScience. 2024 Sep 28;27(10):111065. doi: 10.1016/j.isci.2024.111065 (PMC11615225; doi:10.1016/j.isci.2024.111065)
Supplement: Table S8. Gene sets of eight different expression profiles, related to Figure 6 [file mmc3.xlsx]

## Sheet: Sheet1
Table S8 Gene sets of eight different expression profiles
gene_id	Cluster
2310002F09Rik	1
3110035E14Rik	1
9530059O14Rik	1
Akap13	1
Arc	1
Atp2b1	1
Brd9	1
Brinp2	1
Cadps2	1
Crym	1
Dgkz	1
Dmd	1
Dzip1	1
Epha6	1
Galnt9	1
Gm10754	1
Gm2115	1
Gm2164	1
Gm32647	1
Gm47135	1
Kcnn2	1
Khdrbs3	1
Ndst3	1
Neurod6	1
Nnat	1
Nos1ap	1
Ociad2	1
Pde1a	1
Pdlim7	1
Pex5l	1
Plch2	1
Plk2	1
Prkcb	1
Prkcg	1
Rasal1	1
Rasgrp1	1
Raver2	1
Ryr3	1
Sema3e	1
Slc9a2	1
Sorcs3	1
Sv2b	1
Thsd4	1
Socs2	1
Pde11a	1
Dock9	1
Ccdc88c	1
Osbpl6	1
Matn2	1
Peak1	1
2010111I01Rik	1
Fibcd1	1
Ptprg	1
Gpr161	1
Hes1	1
Asap2	1
Etv1	1
Hpca	1
Fam189a1	1
Homer1	1
Oxr1	1
Mdga1	1
Slc6a7	1
Tspan13	1
Trpc4	1
Mir124a-1hg	1
Spink8	1
Arhgef26	1
Ksr2	1
Chrd	1
Focad	1
Nov	1
Acss1	1
Tbata	1
Mdm1	1
Npr3	1
Mthfd1l	1
Gm11906	1
Ifi27	1
Slc9a4	1
Uggt2	1
Slc20a1	1
Mndal	1
Gm34466	1
Zmynd8	1
Arl15	1
Mirt1	1
Wfs1	1
Wdr17	1
Msra	1
Rab26	1
2023-03-01	1
Pou3f1	1
Trps1	1
Rprml	1
Rbfox1	1
Plxna1	1
Miat	1
Cabp1	1
Nrip3	1
Rgs11	1
Scube1	1
Anks1b	1
Cachd1	1
Nin	1
Col4a1	1
Fhl2	1
Prkab2	1
Dcn	1
Abracl	1
Robo1	1
2600014E21Rik	1
Lrrfip1	1
Pck2	1
Eps15	1
Susd6	1
Efr3b	1
Actr3b	1
Car7	1
Cdh24	1
Fbn2	1
Chst8	1
Col4a2	1
Gria2	1
Esyt2	1
Clcn2	1
Cep83	1
Nectin3	1
Fn1	1
Iffo1	1
Gm11290	1
Dnajc21	1
Kcnq2	1
Nr4a3	1
Dtnbp1	1
Zdhhc14	1
Slit2	1
Rbfox2	1
Gria3	1
Pip4k2c	1
Nfkbiz	1
Gpi1	1
Lypla2	1
C230057M02Rik	1
Psd3	1
Arhgef28	1
Itgbl1	1
Mical2	1
Skap2	1
Cpne2	1
Flnb	1
Gpm6b	1
Fgfr1	1
Cdkl2	1
Ttc19	1
Dusp6	1
Rasl11b	1
Rem2	1
Zdhhc23	1
C78859	1
Gm37184	1
Gprin3	1
Golim4	1
Gm15997	1
St6galnac5	1
Rspo2	1
Cox10	1
Adss	1
Parp8	1
Fyb2	1
Lingo1	1
8030453O22Rik	1
Gpt2	1
Zer1	1
Smarcd3	1
Junb	1
Evc2	1
AC156026.1	1
Ppp4r4	1
Camkmt	1
Cttn	1
Far1	1
Lpl	1
Dusp5	1
Ephb3	1
AI481877	1
Stk25	1
Sult5a1	1
Zfp850	1
Msrb2	1
Gm38560	1
Ntsr2	1
Chka	1
Prss35	1
Ube2g1	1
Pls3	1
Arglu1	1
Iah1	1
5730522E02Rik	1
Nlgn1	1
3110039M20Rik	1
Gm31698	1
Adamts2	1
Sh3gl2	1
Acbd4	1
Plpp6	1
AC121788.1	1
Fgfr1op2	1
Bbof1	1
AC061963.1	1
Slc17a7	1
Wdr60	1
Traip	1
Mturn	1
P3h3	1
Ankfy1	1
Gm39822	1
Dpy19l3	1
Crim1	1
Map2k2	1
Uhrf1bp1l	1
Klk8	1
2023-09-08	1
Car2	1
Frmd6	1
Tmem181b-ps	1
Gm27032	1
Klhl7	1
Kdm3a	1
Homer3	1
Mal2	1
Ltk	1
Rps6kl1	1
Stum	1
Bzw2	1
Mylip	1
Pfkl	1
Rapgef6	1
Setd4	1
2900026A02Rik	1
Alpk1	1
Lefty1	1
Actr2	1
Fancd2	1
Prkag2	1
Camk1d	1
Aak1	1
Arpc5	1
C030047K22Rik	1
Ahi1	1
Ankrd33b	1
Syt12	1
Cpne9	1
CT030170.4	1
Lmo4	1
Inpp5k	1
Kctd17	1
P3h2	1
Ptprs	1
Dyrk2	1
P4ha2	1
Gm44257	1
P2rx7	1
Begain	1
C230062I16Rik	1
Zbbx	1
Vegfd	1
Cacng8	1
Wnt2	1
Prickle2	1
Kctd1	1
Adcy9	1
Rara	1
Htr5b	1
Carmil2	1
Ccdc129	1
Art3	1
Amph	1
Mchr1	1
Gpr101	1
Plscr4	1
Zfr	1
Inhbb	1
Adam15	1
Numbl	1
Ssh3	1
Camkv	1
Egfl6	1
Car11	1
Ica1	1
Irf2	1
Mrpl41	1
Cacna1e	1
Alox12b	1
Ifrd1	1
Hgf	1
Ybx3	1
Palmd	1
Brinp1	1
Slc16a6	1
Cyfip1	1
Rae1	1
Ankrd13b	1
2010320O07Rik	1
Gzmk	1
Timm44	1
Tle3	1
Relb	1
Fkbp2	1
Sf3b1	1
Smurf1	1
Nkd2	1
Stom	1
Arntl	1
Depdc7	1
Apba2	1
Chpt1	1
Clca3a1	1
Glrx2	1
Ankrd10	1
Gm26507	1
Chordc1	1
Zranb3	1
Sgk1	1
Wdr66	1
Slc9b2	1
Snta1	1
Grm5	1
Gpcpd1	1
Slc16a1	1
Fndc4	1
Gabra5	1
Ssbp4	1
Ppib	1
Washc2	1
Gm2694	1
Pradc1	1
C130026L21Rik	1
Wnt4	1
Hyls1	1
Galnt3	1
Kank3	1
Plagl1	1
Drp2	1
Nudt17	1
Gm16758	1
Gm20751	1
Clip4	1
Nckap5	1
Tsix	1
Klf10	1
4930430F08Rik	1
Adam2	1
Adam11	1
B3gat1	1
Brdt	1
Pcdh1	1
Dctd	1
Spaca6	1
Adora1	1
Lsm11	1
Gm16998	1
Ppfia3	1
Sptbn2	1
Gm4926	1
Ak4	1
Bok	1
Gm2824	1
Fam241a	1
Ocel1	1
Lrrc7	1
Gm19705	1
AC132833.3	1
Vrk2	1
Nell2	1
Nrip1	1
Prss23	1
Tub	1
A630023P12Rik	1
Hook1	1
Fank1	1
4933406I18Rik	1
Rabgap1l	1
Tmsb4x	1
Ankrd27	1
Rap1b	1
Gm13630	1
Fkbp1b	1
Rnf150	1
Scarb1	1
Kalrn	1
Matk	1
Usp45	1
Orc4	1
Ints13	1
Kif6	1
Aifm3	1
Kcnq3	1
Rnps1	1
Tecpr1	1
Son	1
Slc35c2	1
Gm12198	1
Gm35501	1
Gm9017	1
Rec114	1
Rnf182	1
2023-09-09	1
Rab11fip3	1
6330420H09Rik	1
Sh3bp4	1
Gm48784	1
Arntl2	1
Rnf165	1
Gm12718	1
Bcr	1
A430108G06Rik	1
Ly6e	1
Dok6	1
Gm15912	1
Spef2	1
Mettl7a1	1
Calm2	1
Gpc3	1
Tfr2	1
Trpc1	1
Fras1	1
Dcdc2a	1
AC139671.1	1
Mapt	1
Taok3	1
Adamts9	1
Gm18406	1
Gadd45b	1
Pcmtd1	1
Efcab5	1
Actb	1
Me3	1
Rras	1
Trim3	1
Cmya5	1
Golgb1	1
Josd2	1
Klhl3	1
Podn	1
Ssbp1	1
Elfn2	1
Synj1	1
Camkk2	1
Fgf10	1
Ptpn1	1
B4galnt2	1
Ccnd1	1
Gm15688	1
Nwd1	1
Ulk4	1
Kcnk4	1
Twist2	1
Gm26644	1
A330093E20Rik	1
Ptpn2	1
Gm14114	1
1700080G11Rik	1
Amigo2	1
Snph	1
Gm47202	1
Tnni3k	1
Atp2c2	1
Ttc7b	1
Ccdc148	1
Rnft1	1
A330070K13Rik	1
Med24	1
Gm26848	1
Atp6v0b	1
Limd1	1
Lin7b	1
Bace2	1
Rnf115	1
Evc	1
Drc3	1
Gm43434	1
Myo1h	1
Gpr137b-ps	1
A330041J22Rik	1
Specc1	1
Bhlhe40	1
Thegl	1
Glipr1	1
Gm14120	1
Lrig2	1
Gm32916	1
Pank2	1
Htatip2	1
Dnm1	1
9430053O09Rik	1
Nop56	1
Nmrk1	1
Pttg1ip	1
Gm43674	1
1700030F04Rik	1
Col23a1	1
Yeats2	1
Adcyap1	1
C7	1
Snx11	1
Slc25a26	1
Trmt1	1
Pfn2	1
Gnb5	1
Grin1	1
Shank2	1
Icosl	1
Mylk	1
Lxn	1
Pxn	1
Scin	1
Lst1	1
Gm15341	1
Scn8a	1
Slc26a4	1
Lin54	1
Galnt16	1
A830092H15Rik	1
Gm42456	1
Cfap54	1
Gm43240	1
C730002L08Rik	1
Tmod2	1
Cmah	1
Dtx4	1
Insm1	1
Cecr6	1
Rxrg	1
Gmpr	1
Dpm2	1
Lix1l	1
Aph1b	1
Tppp	1
Popdc3	1
Nucb2	1
Polr2h	1
Polb	1
Gm37971	1
Dalrd3	1
A830031A19Rik	1
Ak8	1
Myh9	1
Mis18a	1
Nabp1	1
Foxg1	1
4732419C18Rik	1
Gm20033	1
Gm43517	1
Otos	1
Tcam1	1
Gpatch8	1
Dcun1d5	1
Csf2rb2	1
Lca5	1
Syt3	1
Gm34045	1
Gm36033	1
1700029J07Rik	1
Rasgef1a	1
Klk7	1
Dock6	1
Fuca1	1
Crtac1	1
Lsm8	1
B530045E10Rik	1
Kdm4b	1
Gm47728	1
Rc3h2	1
Ubxn4	1
Slc50a1	1
Gm17250	1
Sec61a2	1
Ccdc3	1
Sirt7	1
Eif1b	1
Srpk1	1
4933439C10Rik	1
Krt79	1
Ptpn14	1
Kctd15	1
Chpf2	1
Pxdn	1
Gm12111	1
Scn1b	1
AC161199.1	1
Gm33533	1
Spag17	1
1810043G02Rik	1
Rnf146	1
Ripor1	1
Clec18a	1
Car4	1
Armcx3	1
Gm41031	1
Nrcam	1
Slc9a1	1
Serpina3h	1
Mfap2	1
Rasl11a	1
Gm7361	1
Ndrg1	1
Slc19a2	1
AC117202.2	1
Zfc3h1	1
Tnfsf4	1
Ddx46	1
Vps9d1	1
Otogl	1
Rrp15	1
Narf	1
Dnal1	1
Fam129a	1
Clk4	1
9430038I01Rik	1
Rap2b	1
Ldha	1
Tmprss6	1
3300002A11Rik	1
Adamts14	1
4930467D21Rik	1
C230038L03Rik	1
Ttn	1
Phf20	1
Map7	1
5530601H04Rik	1
Sdccag3	1
Pdlim1	1
Ccdc93	1
Zfp40	1
Pdgfb	1
Megf11	1
A530076I17Rik	1
Lgals9	1
Otud4	1
Gm16432	1
Erich6	1
Gm15839	1
Flrt3	1
Tnfaip3	1
Per2	1
Parp9	1
Gas1	1
Tctn3	1
Csnk2a2	1
Gm29771	1
Fry	1
Hspa12a	1
Sra1	1
Actn2	1
Kndc1	1
Clca3a2	1
Ephx1	1
Rasgrf1	1
Ajap1	1
Cldn22	1
Hps1	1
Arfgap1	1
Mcur1	1
Gdi1	1
Mbnl2	1
Tsc22d1	1
Lifr	1
A330069K06Rik	1
Ap3m2	1
Nnmt	1
Gm26542	1
S100a10	1
Celf2	1
Arrdc4	1
Fam107a	1
4931415C17Rik	1
Fam26e	1
Dnajb5	1
Desi1	1
Tapbp	1
Fbxw7	1
Mapk1ip1	1
Nf2	1
2310014F06Rik	1
Timm9	1
Lipg	1
Chrm5	1
BC028777	1
Gm26787	1
Gm14861	1
Ddx41	1
Ehd2	1
Fam198b	1
Myh7	1
Rmi1	1
Gm2464	1
Itgb1bp1	1
Med10	1
Gpr155	1
Gm6260	1
Arl2bp	1
6820408C15Rik	1
Atp6v1g2	1
Diexf	1
A930024E05Rik	1
Gm48751	1
Gm15675	1
2210008F06Rik	1
Cfap221	1
Gm26555	1
Cbwd1	1
Ctns	1
Gm10419	1
Smg1	1
Errfi1	1
Dnah14	1
Nlrx1	1
Napg	1
Ddx27	1
Calcrl	1
Slc2a6	1
Gpr151	1
Hkdc1	1
Prss16	1
Celf5	1
Wnt11	1
Gm5067	1
Serpina3g	1
Smpd4	1
Pstk	1
Gba	1
Cyfip2	1
Pnkp	1
Metap2	1
Auh	1
Hagh	1
Cdc25c	1
Gm3696	1
Psph	1
Tesc	1
Dhdds	1
Exph5	1
Kcnk9	1
Txnl1	1
Ina	1
Srsf10	1
Sppl2b	1
2900005J15Rik	1
Dnaja2	1
2310033P09Rik	1
Sstr3	1
Calhm2	1
2900060N12Rik	1
Gm34574	1
Gatm	1
Xaf1	1
Gm35722	1
Tdrd5	1
Dffb	1
Gm16263	1
Sstr4	1
Rapgef5	1
Sugp1	1
Col12a1	1
Arhgef17	1
Coro1a	1
Gpr150	1
Rrnad1	1
Anks3	1
Slc22a4	1
Ucma	1
Skida1	1
Col6a2	1
Teddm3	1
Ralgds	1
AC164881.1	1
Gm13470	1
Gpr45	1
Crls1	1
D630023F18Rik	1
Tead4	1
Gm38403	1
Emsy	1
Selenow	1
Gtsf1	1
Wdr73	1
Gm27040	1
Dnajb4	1
Fam131a	1
Cldn10	1
Apela	1
Gnaz	1
Cox19	1
Tstd2	1
AC154760.1	1
E330011O21Rik	1
4931406C07Rik	1
Zap70	1
Crybb3	1
4930479D17Rik	1
Eif2s3y	1
A930015D03Rik	1
Cinp	1
Speg	1
Gon4l	1
C1s1	1
Anln	1
Creg2	1
Tbc1d19	1
Sidt1	1
Fastk	1
Rps12-ps1	1
Gm48844	1
Gm44993	1
Frrs1l	1
Btc	1
Rabepk	1
C1qtnf7	1
Pusl1	1
Pip4k2b	1
Vgll3	1
Cpm	1
Mc4r	1
Cacnb1	1
Npbwr1	1
Gm37464	1
Ccdc9	1
Mtmr1	1
Dubr	1
A530065N20Rik	1
Ndufaf2	1
Phc2	1
Rab8b	1
Rfng	1
Sgcb	1
Ccdc30	1
Lrp2	1
Wwc1	1
AI115009	1
Caln1	1
Dnm2	1
Snx1	1
Slc39a2	1
Napb	1
Pwp2	1
Cd55	1
Kif3a	1
Eno1	1
Gm35161	1
C4bp	1
Wdr7	1
Igfbp3	1
Grik5	1
Mecr	1
Wdr18	1
Pi15	1
Eif2b3	1
Dap	1
Rnf207	1
Gm26578	1
Pyroxd1	1
Gramd1b	1
Strn4	1
Gm34866	1
Helb	1
Ostc	1
Gm4657	1
Dlg4	1
Gm13842	1
Mrps27	1
Gm43597	1
Ppp1r7	1
Bmp2	1
Rexo4	1
Thap12	1
Coq8b	1
Tom1l1	1
Sub1	1
Gm11680	1
Taf7l	1
Stk10	1
Psmb2	1
C1qtnf12	1
Rdh12	1
Ap3m1	1
4930556J24Rik	1
Cd40	1
Tll2	1
Tbc1d10b	1
Ccng1	1
Ttc8	1
Pnma1	1
S100b	1
Ap5m1	1
Clec11a	1
2610203C20Rik	2
A230006K03Rik	2
Cntnap5c	2
Etl4	2
Fnbp1l	2
Galntl6	2
Hcn1	2
Kcnc2	2
Kit	2
Meg3	2
Mir124-2hg	2
Nrxn3	2
Rian	2
Snhg11	2
Pde4d	2
Tmem178b	2
Cadps	2
4930447C04Rik	2
Mirg	2
Sgcd	2
Rab3c	2
Zfp385b	2
Bcan	2
Luzp2	2
Cnr1	2
Gabrg3	2
Astn2	2
Akap8l	2
Alcam	2
Atp11b	2
Htr2c	2
Igfbp4	2
C530008M17Rik	2
Neto2	2
Sfxn3	2
Strip2	2
St8sia5	2
Lnx1	2
Nek1	2
Spock1	2
Prmt2	2
Cep126	2
Snap25	2
Frmpd3	2
Nyap2	2
Sulf2	2
Elavl4	2
Epb41l3	2
Stmn2	2
Dlc1	2
Pcdh10	2
Myo16	2
Elavl2	2
Srgap2	2
Sh3glb1	2
Sars	2
Htr1f	2
Serpini1	2
Nmt2	2
Uchl1	2
Flrt2	2
Gabra3	2
Akr1b10	2
Il34	2
Trhde	2
Gm26691	2
Gm37899	2
Vgf	2
Cacna1g	2
Armc9	2
Kcnt1	2
Srsf5	2
Scn1a	2
Bach2	2
Gm3764	2
Vsnl1	2
Crispld1	2
Zcchc18	2
Krt222	2
3632451O06Rik	2
Plpbp	2
Rims2	2
Gmcl1	2
A330023F24Rik	2
Rsrp1	2
Dner	2
Iqsec3	2
B3glct	2
Zranb2	2
Srrm2	2
Spred3	2
L1cam	2
Tmem91	2
Thrb	2
Dab2ip	2
Fryl	2
Ntrk2	2
Arhgef6	2
Cxxc4	2
Sclt1	2
Traf3	2
Stac2	2
A330076H08Rik	2
Hspa4l	2
Hrh3	2
Asic2	2
Slc25a3	2
Agk	2
Inpp5f	2
A230057D06Rik	2
Gm4258	2
Carmil3	2
Zcchc6	2
Clstn3	2
Camk1g	2
D930048N14Rik	2
Neto1	2
Tspan17	2
5031439G07Rik	2
Clgn	2
Fgf11	2
Nap1l5	2
Tnfaip8l3	2
Hapln4	2
Fndc5	2
Peg3	2
Drosha	2
Pitpna	2
Gm16070	2
Srrm1	2
2023-03-03	2
Fhl1	2
Htr2a	2
Ly6h	2
Ankrd29	2
Adgra1	2
Fbxl19	2
Arhgdig	2
2023-09-04	2
Tmem132d	2
Las1l	2
Arnt2	2
Cacna1b	2
Ttc39b	2
Slc35f1	2
Pbx3	2
Wnk2	2
Kifap3	2
Mafg	2
Caskin1	2
Ptprt	2
Tle2	2
Entpd6	2
Ralb	2
Tox2	2
Iqsec1	2
Lin28b	2
Cbarp	2
Fsd1l	2
Camk1	2
Rbms1	2
Kif21b	2
Slc16a14	2
Gng3	2
Ankrd12	2
Celf4	2
Chfr	2
Ankrd42	2
Tmem44	2
Parm1	2
Gnao1	2
Rell2	2
Il1rapl2	2
Nrsn2	2
Chd5	2
Pcyt2	2
Nktr	2
Arhgap23	2
Rabl2	2
Anxa7	2
Optn	2
Zfp945	2
Stmn3	2
Adra1a	2
Izumo4	2
Gys1	2
Cfap65	2
Dclk2	2
Fam214b	2
Lekr1	2
Creb3l2	2
Vstm5	2
Kidins220	2
Necab2	2
Masp1	2
Slc4a8	2
Clip1	2
Rbbp8	2
Gm19619	2
9330182L06Rik	2
Flot1	2
Nrbp2	2
A230057D06Rik-2	2
Zfp711	2
Mfn1	2
Rhebl1	2
Fam189b	2
Phf1	2
B130024G19Rik	2
Zbtb46	2
Asphd1	2
Slitrk4	2
Fbxl2	2
Adap1	2
Inpp1	2
Tgfb1i1	2
Dnm3	2
Nav1	2
Ankrd55	2
Leng8	2
Efna5	2
Plk3	2
Scml4	2
Dram1	2
Mark4	2
Trpc7	2
Garnl3	2
Gm7276	2
Efnb2	2
Sema6c	2
Adcy3	2
Phactr2	2
2210408I21Rik	2
A230087F16Rik	2
Zswim3	2
Spata6	2
Acsl4	2
Camk2d	2
Kcns3	2
Gm47033	2
Kif5a	2
Ache	2
Trnp1	2
Manba	2
Hs3st2	2
Gm16083	2
Btk	2
Rnd3	2
BC030500	2
Rpgr	2
5330434G04Rik	2
D3Ertd751e	2
Cnot10	2
Gm9962	2
Evi5	2
Pou6f1	2
Fam196a	2
Pgm3	2
Dzank1	2
Gm2897	2
Gab2	2
Cfap69	2
Mbnl1	2
Sdk1	2
Zmat3	2
Bscl2	2
P2rx4	2
Fam98c	2
N4bp3	2
Hdac11	2
Pdss1	2
Kmt2a	2
Clasrp	2
Sfxn4	2
Pfkp	2
Hcrtr2	2
Pam	2
Ccdc173	2
Dnah7a	2
Hdac4	2
Fbxo44	2
Mapk8	2
Scg5	2
Dpp10	2
Prkar1b	2
Zdhhc20	2
2610316D01Rik	2
Bbs5	2
Gm26782	2
Nbeal1	2
Atp1b3	2
Fam49b	2
Dph3	2
Inpp5b	2
Dync1li2	2
Grin3a	2
Galnt7	2
Ttll7	2
Parp12	2
Arl6ip4	2
Haghl	2
Mir670hg	2
Cenpc1	2
Tbl1x	2
Sel1l	2
Slc11a2	2
Lynx1	2
Atxn2l	2
Atxn2	2
Coro6	2
Ap3s1	2
Gm29674	2
Idnk	2
Gria4	2
Mast1	2
Psmd7	2
Jade2	2
Smarca1	2
Abcb9	2
Fstl5	2
Usp35	2
Gnai1	2
Frmd7	2
Gm13483	2
Vegfa	2
Acss2	2
Gm14169	2
Wls	2
6430573F11Rik	2
Ccnb2	2
Ndufaf4	2
Tet2	2
Canx	2
Nagk	2
Gale	2
Dnttip1	2
Rnf17	2
Tnfrsf21	2
Samd4	2
Eml2	2
St8sia6	2
Grid2	2
Cfap206	2
Tfg	2
Abhd14b	2
Rnf25	2
Pttg1	2
Klc2	2
St6gal2	2
Gpr137	2
Gm27000	2
Gm45470	2
Nars2	2
Zfr2	2
Ccdc138	2
Gm13830	2
Slc7a3	2
Tmem196	2
Gm3248	2
Grb10	2
Ipo9	2
Rab6a	2
Ocrl	2
Cpne5	2
Myof	2
Abca7	2
Rbm45	2
Tmem181a	2
Rasa4	2
Chchd7	2
Srrm3	2
Bcl9	2
Dusp12	2
Trpm2	2
Grik1	2
D030068K23Rik	2
1500004A13Rik	2
Fam20b	2
Abcc5	2
Nrsn1	2
Disp2	2
Pitpnm1	2
Tcp11l1	2
Kifc2	2
Tmem63b	2
Ring1	2
Agrn	2
Crlf2	2
Bcat1	2
Eps8	2
Vbp1	2
Zc3h8	2
Cntn6	2
Esrra	2
Dpysl3	2
Gga1	2
Usp14	2
Abcc1	2
Slc25a1	2
Tra2a	2
Gm13832	2
Rmnd1	2
Timp2	2
Pantr2	2
Fam210b	2
Fus	2
Nr1h2	2
Plxnc1	2
Gng4	2
Slc4a3	2
D930016D06Rik	2
D830030K20Rik	2
Rhoq	2
Cep68	2
Grk3	2
Tspan12	2
Dchs2	2
0610010F05Rik	2
Myo1c	2
B230323A14Rik	2
Rap1gap	2
Fbln2	2
Rab38	2
Pole4	2
Whamm	2
Mcub	2
Tm6sf1	2
Tiprl	2
Rufy2	2
Arfgap3	2
Tspyl2	2
Snrpn	2
Grem1	2
Impact	2
Zfp692	2
Tcaf1	2
Timmdc1	2
Rrp9	2
Gm45846	2
Cdca7l	2
Gm20732	2
Fam98a	2
Bbs7	2
Ntmt1	2
Fam193b	2
Gm10406	2
Pitpnm3	2
Atg9b	2
Mmab	2
Dhtkd1	2
Kazn	2
Fam161b	2
Atg16l2	2
Hook2	2
Ddx25	2
Slc5a5	2
Gm16701	2
4933439K11Rik	2
Ddx24	2
Siah3	2
Rnf14	2
Tmx3	2
Tmem151a	2
Elovl4	2
Rimkla	2
A930016O22Rik	2
Rnft2	2
Tex9	2
Frmd3	2
Rwdd2a	2
Tspan9	2
Gk5	2
Plcxd3	2
Tmem179	2
Zkscan2	2
Gnas	2
Helq	2
Nek4	2
Trpv2	2
Pcgf2	2
Flywch1	2
Cstf2	2
Msmo1	2
Taf15	2
Tmem200c	2
Scube2	2
Ppp1r2	2
Slc22a14	2
Plscr3	2
Ndufaf7	2
Palld	2
A230050P20Rik	2
Pnkd	2
Fam13b	2
Cdh4	2
Ttl	2
Slc7a5	2
Arhgap18	2
Klhl1	2
Dhps	2
Letm2	2
Dlat	2
Sec23b	2
Dip2a	2
Slc9a3	2
Dlk1	2
Chuk	2
Slc6a17	2
Cthrc1	2
Dvl1	2
Slc7a1	2
Cadm4	2
Colec12	2
Ccdc90b	2
Ccl27a	2
Tonsl	2
Gtpbp6	2
Dmac2	2
Elovl6	2
1700120C14Rik	2
Glrx3	2
Foxred1	2
Casz1	2
St6gal1	2
Sdhb	2
Endod1	2
Ppm1m	2
Greb1l	2
Ankzf1	2
Gpatch1	2
Cltb	2
Gpr137b	2
Strip1	2
Ldhd	2
Gm15723	2
Lss	2
Gm15264	2
Papd5	2
Phkb	2
Osbpl3	2
Apol8	2
Cdh18	2
Map4k2	2
Ccna1	2
H2-T22	2
Adam19	2
Hdac5	2
Acat1	2
Hdac3	2
Fsd1	2
Pnpo	2
Tcea2	2
Setx	2
Wdr78	2
Ilvbl	2
Sccpdh	2
Tmem25	2
Necap2	2
Cped1	2
Kcnip1	2
Cnbd2	2
Zfp346	2
Asl	2
Kcnab3	2
Gnl3l	2
Mllt11	2
Abcg4	2
Slc2a8	2
Klf5	2
Hexa	2
Gas6	2
Layn	2
Pmfbp1	2
Serac1	2
Map2k3	2
Cpsf3	2
Eno2	2
9130019P16Rik	2
Bend6	2
Blcap	2
Htr7	2
Rmdn1	2
Lmbrd2	2
Btbd1	2
1810022K09Rik	2
Smyd5	2
Pde1c	2
Phlda1	2
Cttnbp2nl	2
Larp1b	2
B3gat2	2
Xpc	2
Plk4	2
Coro1b	2
Trp73	2
Tro	2
Fam120b	2
Cdc14b	2
Phyh	2
Gfod2	2
Tmem240	2
Dcun1d2	2
Abhd18	2
Adra2a	2
Zfp948	2
Echdc1	2
Gkap1	2
Mir127	2
Rims4	2
Cftr	2
Tax1bp1	2
Tsc22d4	2
Mrs2	2
Syngr1	2
Isyna1	2
Txndc11	2
Emc9	2
Psmb10	2
Srpk3	2
Samm50	2
Actr1b	2
Clybl	2
Tmx4	2
Hjurp	2
Tsc1	2
Hexdc	2
Tbc1d2b	2
Irgm1	2
Nbl1	2
C230012O17Rik	2
Fabp3	2
Recql	2
Gns	2
Tmod3	2
Armcx1	2
Met	2
Aimp2	2
Pnpt1	2
Zswim7	2
Fbxo18	2
Plcd3	2
Arrb1	2
Cdc42	2
Actr8	2
Hnmt	2
Gaa	2
Sarm1	2
Cds2	2
1190002N15Rik	2
Dnmbp	2
Mrps6	2
Sec24b	2
Myl6	2
Rassf5	2
9630002D21Rik	2
Slain2	2
Cep192	2
Dus1l	2
Zfyve16	2
Lrsam1	2
Tgfb3	2
Ctsc	2
Furin	2
Mff	2
Gm15581	2
Cep131	2
Lhfpl5	2
Rraga	2
Pias3	2
Togaram2	2
Tmem151b	2
4930534D22Rik	2
Daam1	2
Nufip2	2
Vps37a	2
Ankrd13d	2
Oprl1	2
Dbp	2
Slc39a13	2
3110056K07Rik	2
Hes7	2
Coch	2
Akap17b	2
Necab1	2
Slc48a1	2
Phkg2	2
Rab6b	2
Zfp367	2
Shc1	2
Kcna6	2
Sv2a	2
Gm22205	2
Mrpl38	2
Vstm2l	2
Prkcd	2
Alms1	2
Fbxl20	2
Pnpla6	2
Rufy1	2
Ahr	2
Gm42826	2
Myo1e	2
Tmem130	2
Gramd1a	2
Tbkbp1	2
Ikzf2	2
Gipc1	2
Tmem86b	2
Gm32817	2
Zfp618	2
Rims3	2
AI197445	2
Rangap1	2
Anapc4	2
Lancl3	2
Gm38825	2
Zfp941	2
Eif2ak4	2
Mars	2
Ifitm10	2
Etv6	2
Anapc15	2
Ephx2	2
4921539H07Rik	3
Adgrl2	3
Agbl4	3
Cdh10	3
Cfap100	3
Chrm3	3
Cntnap2	3
Col11a1	3
Cpe	3
Cpne8	3
Dkk3	3
Gm34583	3
Gpc5	3
Hs6st3	3
Kcnh7	3
Kcnq5	3
Man1a	3
Mgat4c	3
Mpped1	3
Nell1	3
Nr4a1	3
Ntm	3
Phactr1	3
Ppp2r2b	3
R3hdm1	3
Ralyl	3
Runx1t1	3
Sez6	3
Sh3rf1	3
Slc8a1	3
Tenm3	3
Tenm4	3
Tmem200a	3
Zdhhc2	3
Zfp462	3
Cacna2d3	3
Igsf9b	3
Sox5	3
Ldb2	3
Meis2	3
Camk4	3
Arap2	3
Ptpru	3
Samd5	3
Nav3	3
Foxp1	3
Homer2	3
Hs3st4	3
Fezf2	3
Hunk	3
Adam23	3
1700016P03Rik	3
Gm19410	3
Tyro3	3
Satb2	3
Pid1	3
Gm30382	3
Bcl11a	3
Ext1	3
Epha5	3
Opcml	3
Gm28175	3
Asap1	3
Cdh11	3
Prkca	3
Sel1l3	3
2023-09-06	3
Cd34	3
Pcnx2	3
Pantr1	3
Cds1	3
Ptprn2	3
Tbc1d1	3
Ano4	3
Stac	3
Pde10a	3
Fxyd5	3
Exoc6b	3
Egr1	3
Mapk10	3
9130024F11Rik	3
Hivep2	3
Synj2	3
Efr3a	3
Gm38413	3
Efcab6	3
B230110G15Rik	3
Map4k3	3
Rxfp1	3
Vcl	3
Hnrnpll	3
Fat3	3
Gm19744	3
Tcf4	3
Khdrbs2	3
Npas4	3
Ptn	3
Adam12	3
Cacna1a	3
Xylt1	3
Ano5	3
Zdbf2	3
Gap43	3
Aff3	3
Ctnnd2	3
Ap2b1	3
Cck	3
G630016G05Rik	3
Zswim6	3
Cdh6	3
Lrmp	3
Itpr1	3
Nrxn1	3
Plekha7	3
Arhgap26	3
Sash1	3
Jam3	3
Adgrb3	3
Eml6	3
Adgrl3	3
Nr4a2	3
Unc13b	3
Magi3	3
Mllt3	3
Gpr26	3
Igsf21	3
Trpc5	3
Cntn3	3
Shank1	3
Man2a1	3
Plcl2	3
D430036J16Rik	3
Hmgcll1	3
Syt4	3
Cntn4	3
R3hdm2	3
Gm3294	3
Etv5	3
Trio	3
Frmpd4	3
Cwh43	3
Adamtsl1	3
Raph1	3
Mei4	3
Wdr95	3
Ebf4	3
Osbpl1a	3
Ror1	3
Cdc25b	3
Reps2	3
Ripor2	3
Gm9866	3
Map4	3
Hs6st2	3
Srgap1	3
Pcsk1	3
Gm35835	3
2210408F21Rik	3
Gm44644	3
Shc3	3
Arpp21	3
Far2	3
Ptprr	3
Sema4a	3
Ntsr1	3
Prepl	3
Snhg14	3
Gm28928	3
Rasgef1b	3
Syt1	3
Cntn2	3
Fxyd7	3
Mapk11	3
Fmn1	3
Gucy1a2	3
Ppp1r12a	3
Strbp	3
Intu	3
Ar	3
Jcad	3
Dlgap4	3
Pde4b	3
Gm44643	3
St8sia1	3
St8sia3	3
Stx1a	3
Thsd7b	3
Tox	3
Plekhg1	3
Nap1l1	3
2310026I22Rik	3
Emc2	3
Tenm2	3
Rasd1	3
Gm14507	3
Flrt1	3
Ell2	3
Cacna1i	3
Atp2a2	3
Trpm4	3
Bpifb6	3
Me1	3
Psme4	3
Gm15494	3
Emb	3
Adcy8	3
Nfasc	3
Npas2	3
Lmtk2	3
Flna	3
Ephb6	3
Hecw2	3
Osbpl10	3
Egr4	3
Tmem158	3
N4bp2l1	3
Chrna5	3
Gpc6	3
Dync1i1	3
Htr1b	3
Bicc1	3
Gtpbp2	3
Fbxl5	3
Gnptab	3
Reep1	3
Lonrf1	3
Gm32014	3
Gls2	3
Sytl2	3
Scai	3
Rab15	3
Usp46	3
Sbk1	3
Dusp1	3
Gm28153	3
Tfdp2	3
Ppa2	3
Mir99ahg	3
Mpp6	3
Epha10	3
A330102I10Rik	3
Tbc1d8	3
Cdkl4	3
Tshz2	3
Rhbdl3	3
Ptch2	3
Myo6	3
Fbn1	3
Fos	3
Reps1	3
Ift88	3
Arhgef37	3
Fnbp1	3
Farp1	3
Pbx1	3
Rtl4	3
Ndst1	3
Rgsl1	3
Bpifb4	3
9330162G02Rik	3
Map7d2	3
BC005561	3
Slf1	3
Dclk1	3
Snd1	3
Mill2	3
2700069I18Rik	3
Cfap70	3
Atl1	3
Tpd52	3
Nfatc2	3
AC124490.1	3
Crmp1	3
Fkbp9	3
Slc35f5	3
Kcnma1	3
AC131029.2	3
Cfap45	3
Midn	3
Ptpdc1	3
1700001O22Rik	3
Glt8d2	3
Slc1a2	3
Pbx4	3
Wwc2	3
Ankrd63	3
Cx3cl1	3
Rgma	3
Teddm2	3
Golga7b	3
Myt1l	3
Fam234b	3
Ncoa7	3
Gramd2	3
Rock2	3
Fer	3
Gm20646	3
Chgb	3
2810459M11Rik	3
Rap1gds1	3
Catsperz	3
Myh3	3
Vamp4	3
Radil	3
Nwd2	3
A330008L17Rik	3
Ndrg3	3
Ppp2r5c	3
Hmgcr	3
2410018L13Rik	3
4930402H24Rik	3
Folh1	3
Dpy19l2	3
C77080	3
2810404M03Rik	3
Braf	3
Kif9	3
6330403K07Rik	3
Uap1	3
Grm8	3
Pfkfb4	3
Klf6	3
Mlxip	3
Gpr1	3
Fam219a	3
Gm19324	3
Ttc9	3
Enah	3
Ugp2	3
Cckbr	3
Rbm43	3
Heca	3
Nav2	3
Ptpn9	3
Lncpint	3
Papd4	3
Srebf2	3
Gm14532	3
Gm44560	3
Arhgef3	3
Rfx1	3
Slc36a1	3
Col18a1	3
Triqk	3
Rab27b	3
Pcsk2	3
Jarid2	3
Cyld	3
Tbc1d23	3
Plxdc1	3
Ccdc65	3
Eya2	3
Vps37d	3
Mgat4a	3
Crhr1	3
Cdkl5	3
Ftx	3
Scn4b	3
Kifc3	3
Cenpf	3
Jakmip1	3
Gpr158	3
Anapc5	3
Fam19a5	3
Kcnb2	3
Dennd5b	3
Csrnp3	3
Mthfr	3
Nrf1	3
Gm15046	3
Ptpn5	3
Espn	3
Lrrc8c	3
Myo9a	3
Enkur	3
Ankrd28	3
Msrb3	3
Pou3f2	3
Trim37	3
[truncated: 3,332 more rows]
