# Supplementary material for: Single-nucleus RNA sequencing-based construction of a hippocampal neuron atlas in mice with epileptic cognitive impairment
Source: iScience. 2024 Sep 28;27(10):111065. doi: 10.1016/j.isci.2024.111065 (PMC11615225; doi:10.1016/j.isci.2024.111065)
Supplement: Table S9. Regulatory genes and their targets identified in neurons, related to Figure 7 [file mmc4.xlsx]

## Sheet: Sheet1
Table S9 Regulatory genes and their targets identified in neurons
TF	Gene	Weight
6720489N17Rik	Thumpd2	7.05987
6720489N17Rik	Ptgs2	4.62968
6720489N17Rik	Tsen54	4.2212
6720489N17Rik	Faf2	4.04475
6720489N17Rik	Glmn	2.4362
Alx4	Rgmb	3.26413
Alx4	Mapkapk2	2.3285
Alx4	Dnmt3b	2.26565
Alx4	Cpped1	2.05681
Alx4	Nphs1	1.23062
Alx4	Eda	1.00183
Arnt	Stx8	8.67624
Arnt	Ptgs2	8.60528
Arnt	Rnf216	8.35581
Arnt	Sept9	8.32779
Arnt	Gigyf2	8.11783
Arnt	Kcnq1ot1	8.07133
Arnt	Tom1	7.63921
Arnt	Gak	7.4671
Arnt	Itsn1	7.15786
Arnt	Copa	6.89597
Arnt	Pafah1b2	6.64061
Arnt	Nova2	6.55403
Arnt	Cdc14b	6.28581
Arnt	Prss23	6.23482
Arnt	Aars	6.18885
Arnt	Mbtd1	6.16038
Arnt	Ddx3y	6.11936
Arnt	Ncoa2	6.08138
Arnt	Ubap2l	6.07269
Arnt	Dnajc13	6.00741
Arnt	Dyrk2	5.93959
Arnt	Zfp266	5.88209
Arnt	Apc	5.84334
Arnt	Stt3b	5.8181
Arnt	Fnip2	5.7322
Arnt	Qrich1	5.69301
Arnt	Setbp1	5.68383
Arnt	4932438A13Rik	5.55325
Arnt	Ccdc71	5.5406
Arnt	Scmh1	5.49937
Arnt	Ythdc2	5.45551
Arnt	Wrn	5.27776
Arnt	Arhgap5	5.15533
Arnt	Clpb	5.14969
Arnt	1110051M20Rik	4.972
Arnt	Rora	4.96923
Arnt	Tnik	4.92844
Arnt	Rsrc1	4.86953
Arnt	Rprd2	4.83445
Arnt	Stx6	4.83212
Arnt	Rps6ka3	4.76683
Arnt	Asxl1	4.72594
Arnt	Utp20	4.71838
Arnt	Ptk2	4.6531
Arnt	Pclo	4.59938
Arnt	Akap6	4.55278
Arnt	Ranbp2	4.48894
Arnt	Grp	4.40878
Arnt	Naa15	4.36389
Arnt	Fam13b	4.35824
Arnt	Ano6	4.33034
Arnt	Map3k10	4.31348
Arnt	Agps	4.30879
Arnt	Pomgnt1	4.29478
Arnt	Ank2	4.24253
Arnt	Mtf2	4.16769
Arnt	Sorbs1	4.14985
Arnt	Abca3	4.14915
Arnt	Lrrc7	4.1346
Arnt	Mov10	4.12987
Arnt	Nbr1	4.10638
Arnt	Bcas3	4.10512
Arnt	Atl1	4.09322
Arnt	Mtdh	4.06265
Arnt	Cd164l2	4.01091
Arnt	Farsb	4.00736
Arnt	Ubr2	3.95416
Arnt	Usp8	3.92056
Arnt	Hook3	3.88496
Arnt	Ccdc88a	3.8781
Arnt	Bicd1	3.78213
Arnt	1110017D15Rik	3.76469
Arnt	Slc37a3	3.73242
Arnt	Pank1	3.7143
Arnt	Caprin1	3.67749
Arnt	Smarca4	3.59048
Arnt	Fam163a	3.56453
Arnt	Enah	3.56191
Arnt	Sgta	3.5364
Arnt	Lck	3.51256
Arnt	Actn4	3.45513
Arnt	Xpo1	3.4382
Arnt	Brsk1	3.43089
Arnt	Ankhd1	3.42564
Arnt	Celf4	3.41944
Arnt	Pip5k1a	3.40925
Arnt	Map2k5	3.37788
Arnt	Ppm1b	3.29235
Arnt	Kdsr	3.24757
Arnt	Mpp6	3.23818
Arnt	Afg3l2	3.21746
Arnt	Gm13889	3.17415
Arnt	Cep350	3.1551
Arnt	Arhgef37	3.1137
Arnt	Efr3a	3.11002
Arnt	Lnpep	3.10563
Arnt	Rps6kc1	3.09178
Arnt	Dnajc6	3.0376
Arnt	Cpsf6	3.02979
Arnt	Sympk	3.01984
Arnt	Igf1r	2.99013
Arnt	Vps13d	2.98829
Arnt	Zyg11b	2.94506
Arnt	Dync2h1	2.91295
Arnt	Morc2a	2.90081
Arnt	Ublcp1	2.89069
Arnt	Pcnx	2.88275
Arnt	Iqsec2	2.88007
Arnt	Dctn4	2.87391
Arnt	Ndfip1	2.87278
Arnt	Adam17	2.86277
Arnt	Usp7	2.85191
Arnt	Purg	2.85008
Arnt	Ypel2	2.84193
Arnt	Pogz	2.82224
Arnt	Impad1	2.79435
Arnt	Chd9	2.78644
Arnt	Rictor	2.76134
Arnt	Rc3h1	2.75798
Arnt	Ttc13	2.75637
Arnt	Mkl2	2.75544
Arnt	Ubap2	2.74857
Arnt	Atf7ip	2.74278
Arnt	Robo2	2.74044
Arnt	Eif3a	2.72655
Arnt	Rap1gds1	2.71243
Arnt	Kif21a	2.69329
Arnt	Bod1l	2.68305
Arnt	Jazf1	2.67322
Arnt	Slitrk2	2.65417
Arnt	Atxn2	2.64469
Arnt	Thoc2	2.63729
Arnt	Hspa4	2.62313
Arnt	Golga4	2.59498
Arnt	Cdk13	2.59462
Arnt	Usp36	2.58656
Arnt	Ubqln4	2.56731
Arnt	Ehbp1	2.56389
Arnt	Stat2	2.56377
Arnt	Kdm4b	2.5635
Arnt	Ispd	2.56133
Arnt	2310022B05Rik	2.55827
Arnt	Bsn	2.49798
Arnt	Ngef	2.48717
Arnt	Ube4b	2.47803
Arnt	Rbl2	2.47641
Arnt	Gtf3c1	2.4654
Arnt	Uty	2.45784
Arnt	Ywhah	2.45304
Arnt	Klhdc2	2.4513
Arnt	Cadps	2.44453
Arnt	Gtf2a1	2.44116
Arnt	Phlpp1	2.43873
Arnt	Slc38a9	2.43374
Arnt	Ahctf1	2.4274
Arnt	Trip11	2.42377
Arnt	Immp2l	2.40457
Arnt	Rev3l	2.37861
Arnt	Rapgef2	2.37003
Arnt	Dexi	2.36942
Arnt	Dcaf5	2.36802
Arnt	Usp4	2.35845
Arnt	Lrig2	2.35193
Arnt	Dlg5	2.34622
Arnt	Adam22	2.31385
Arnt	9330159F19Rik	2.30938
Arnt	Brd4	2.30702
Arnt	Tnrc6c	2.23758
Arnt	Vipr2	2.23504
Arnt	Aplp1	2.23299
Arnt	Sbno2	2.2176
Arnt	Slc6a15	2.20563
Arnt	Cntn1	2.19239
Arnt	Arrb2	2.16931
Arnt	Atad5	2.15783
Arnt	Gucy1a2	2.14976
Arnt	Ttll7	2.14245
Arnt	Wnk2	2.12764
Arnt	Trim2	2.12695
Arnt	Immt	2.11252
Arnt	Ankrd17	2.10392
Arnt	Vps13a	2.10049
Arnt	Ncoa1	2.09521
Arnt	Sik2	2.09333
Arnt	Htt	2.09168
Arnt	Ccnd2	2.08419
Arnt	Cpeb2	2.0804
Arnt	Parl	2.07403
Arnt	Akt3	2.07193
Arnt	Btbd7	2.05088
Arnt	Scamp1	2.03704
Arnt	Rcan2	2.03242
Arnt	Klhdc9	2.02023
Arnt	Faf1	2.00621
Arnt	Cntln	1.99757
Arnt	Zcchc11	1.9842
Arnt	Mef2a	1.97968
Arnt	Slain2	1.96652
Arnt	Slc35f3	1.95317
Arnt	Trip12	1.94257
Arnt	Huwe1	1.93573
Arnt	Fam131b	1.93371
Arnt	Nrf1	1.9279
Arnt	Exoc1	1.91993
Arnt	Rabgap1l	1.91989
Arnt	Phf20	1.90593
Arnt	Adamts19	1.89509
Arnt	Ppip5k1	1.88718
Arnt	Tpr	1.87097
Arnt	Adam10	1.86654
Arnt	Gtdc1	1.86508
Arnt	Osbpl8	1.85235
Arnt	Snx30	1.84141
Arnt	Sorbs2	1.83629
Arnt	Slc12a2	1.83468
Arnt	Senp2	1.81696
Arnt	Srek1	1.81453
Arnt	Amph	1.81327
Arnt	Pdhx	1.81006
Arnt	Tmod3	1.80677
Arnt	Ikbkap	1.80501
Arnt	Acadsb	1.80282
Arnt	Satb1	1.80249
Arnt	Hspa4l	1.8004
Arnt	Sart3	1.79821
Arnt	Stx2	1.79465
Arnt	Rfwd3	1.75114
Arnt	Helq	1.74931
Arnt	Ash1l	1.74165
Arnt	Atp6v1h	1.73625
Arnt	Stag1	1.72132
Arnt	Pkp4	1.7171
Arnt	Rab3gap2	1.71438
Arnt	Ppp1r12b	1.7119
Arnt	Stx5a	1.69867
Arnt	Mast1	1.69367
Arnt	Cdc27	1.68332
Arnt	Tcf20	1.65013
Arnt	Scai	1.64621
Arnt	Ppargc1a	1.64096
Arnt	Gnaq	1.63728
Arnt	Tnks2	1.62425
Arnt	Rhobtb3	1.62175
Arnt	Ngp	1.61266
Arnt	Clip1	1.61182
Arnt	Rab2a	1.60632
Arnt	Fbxw4	1.58436
Arnt	Pds5b	1.58062
Arnt	Slc30a5	1.58004
Arnt	Lonp2	1.56275
Arnt	Rnf150	1.55453
Arnt	Ptpn4	1.55406
Arnt	Kcnma1	1.54993
Arnt	Cys1	1.54608
Arnt	Wdr75	1.54564
Arnt	Slc25a14	1.53944
Arnt	Myo9a	1.52871
Arnt	Slc24a4	1.52714
Arnt	Nsf	1.52585
Arnt	Tada1	1.52148
Arnt	Mccc1	1.51682
Arnt	2900011O08Rik	1.50858
Arnt	Usp14	1.50347
Arnt	Slc4a1ap	1.49765
Arnt	Dlat	1.49272
Arnt	Cdkl3	1.49034
Arnt	Rps18	1.48405
Arnt	Ddc	1.48142
Arnt	Kcnt1	1.47883
Arnt	Trappc8	1.47843
Arnt	Ttbk1	1.47806
Arnt	Carf	1.45335
Arnt	Txnrd1	1.4464
Arnt	Stk10	1.44632
Arnt	Smurf2	1.44555
Arnt	Nlgn1	1.43938
Arnt	Papola	1.43904
Arnt	Pias2	1.41193
Arnt	Pcm1	1.4102
Arnt	5330417C22Rik	1.40677
Arnt	Picalm	1.40623
Arnt	Ube2o	1.40537
Arnt	Spred1	1.40243
Arnt	Kif13b	1.38251
Arnt	Fam118b	1.37969
Arnt	Xkr4	1.37773
Arnt	Golgb1	1.36944
Arnt	Chrm2	1.36769
Arnt	Syt13	1.36439
Arnt	Mapkbp1	1.33893
Arnt	Plec	1.3377
Arnt	Actg1	1.33677
Arnt	Gnb1	1.33562
Arnt	Ppp3cb	1.3346
Arnt	Cep70	1.33023
Arnt	Ddr2	1.32916
Arnt	Psme4	1.32364
Arnt	Zfp512	1.32255
Arnt	Nae1	1.31923
Arnt	Pgm2l1	1.31635
Arnt	Kcnab1	1.31332
Arnt	Hdac5	1.31175
Arnt	Dcc	1.30493
Arnt	2410089E03Rik	1.30199
Arnt	Il16	1.29802
Arnt	Macf1	1.29341
Arnt	Ccdc30	1.29027
Arnt	Usp48	1.29019
Arnt	Mdga2	1.28603
Arnt	Sel1l	1.28324
Arnt	Tbc1d24	1.28105
Arnt	Ube2h	1.2756
Arnt	Met	1.27069
Arnt	Josd1	1.2686
Arnt	Rb1cc1	1.26683
Arnt	Nrp2	1.26674
Arnt	Eif4enif1	1.26344
Arnt	Smc3	1.25951
Arnt	Zmym2	1.25877
Arnt	Mff	1.25255
Arnt	Prkcz	1.25096
Arnt	Prpf18	1.24738
Arnt	Adar	1.2449
Arnt	Fam193a	1.244
Arnt	Cnot1	1.24295
Arnt	Pvalb	1.24047
Arnt	Ppp2r2d	1.23742
Arnt	Zranb1	1.23728
Arnt	Slc4a10	1.23325
Arnt	Mllt10	1.23316
Arnt	Wdr26	1.23055
Arnt	Gtf2h2	1.23015
Arnt	Fbxw11	1.22812
Arnt	Pelp1	1.22342
Arnt	Fbxo38	1.21901
Arnt	Kcnd3	1.21819
Arnt	E130307A14Rik	1.21397
Arnt	Gpr22	1.20956
Arnt	St7l	1.20863
Arnt	Ctnna2	1.20342
Arnt	Ppp6r3	1.20237
Arnt	Rps6kl1	1.20207
Arnt	Pde4d	1.19994
Arnt	Rap1gap2	1.19866
Arnt	Reep1	1.19375
Arnt	Fam171b	1.18931
Arnt	Lars	1.18638
Arnt	Sec31a	1.17764
Arnt	Erc1	1.17488
Arnt	Stk3	1.17216
Arnt	Svop	1.1687
Arnt	Eif4e	1.16707
Arnt	Per2	1.16582
Arnt	Kcna2	1.16566
Arnt	Gphn	1.16435
Arnt	Cry2	1.15385
Arnt	Golga5	1.13739
Arnt	Slc7a8	1.13076
Arnt	Hip1	1.11834
Arnt	Fkbp3	1.11407
Arnt	Rnf13	1.11202
Arnt	Trak1	1.10614
Arnt	Clec16a	1.09994
Arnt	Vps35	1.09944
Arnt	Crocc	1.08565
Arnt	Arg2	1.08279
Arnt	Dennd5b	1.0809
Arnt	Armc8	1.07693
Arnt	Scly	1.0736
Arnt	Sh3glb1	1.07173
Arnt	Cars	1.06898
Arnt	Dpp6	1.06499
Arnt	Ptpn11	1.06189
Arnt	Ncoa5	1.04852
Arnt	Chd2	1.04543
Arnt	Fgd4	1.04368
Arnt	Lta4h	1.03686
Arnt	Ell	1.03586
Arnt	Tsc1	1.02199
Arnt	Ppp1r9a	1.0163
Arnt	Ank	1.01048
Arnt	Neurl4	0.999244
Arnt	Tpp1	0.997425
Arnt	Srpk2	0.996342
Arnt	Safb2	0.993839
Arnt	Calcb	0.991356
Arnt	Klhl24	0.977232
Arnt	Zfp536	0.967897
Arnt	Spock2	0.965169
Arnt	Larp4	0.964527
Arnt	Thrap3	0.957415
Arnt	Mtm1	0.950295
Arnt	Reck	0.946978
Arnt	Pus7	0.928696
Arnt	Ptprn	0.918586
Arnt	Cdkl2	0.916427
Arnt	Prkacb	0.911663
Arnt	Anapc1	0.909176
Arnt	Mypn	0.907305
Arnt	Psap	0.906889
Arnt	Eif4g3	0.904517
Arnt	Mmp16	0.893017
Arnt	Smg7	0.880126
Arnt	Vip	0.868198
Arnt	Tug1	0.866945
Arnt	Pdha1	0.866283
Arnt	Hspa14	0.865059
Arnt	Dnase1l3	0.864375
Arnt	Zbtb17	0.85586
Arnt	Zfp318	0.845302
Arnt	Smarca5	0.842044
Arnt	Gnptab	0.840112
Arnt	Chga	0.839369
Arnt	Scaf8	0.835691
Arnt	Srrm4	0.829892
Arnt	Hps3	0.821435
Arnt	Abhd6	0.818617
Arnt	Ddx42	0.813723
Arnt	Csrnp3	0.810022
Arnt	Bnip2	0.809472
Arnt	Mical3	0.808937
Arnt	Syt11	0.807682
Arnt	Smyd3	0.80003
Arnt	Kif1a	0.798398
Arnt	Wdr59	0.79195
Arnt	Zfc3h1	0.791176
Arnt	Csnk1g3	0.789025
Arnt	Gm10516	0.787081
Arnt	Adamts17	0.781459
Arnt	Gabpb2	0.781156
Arnt	Ralgapa1	0.780613
Arnt	Usp38	0.780231
Arnt	Zeb1	0.779826
Arnt	Fbxo8	0.778843
Arnt	H2afy	0.778358
Arnt	Xrcc6	0.776298
Arnt	Smarca1	0.775369
Arnt	Arhgap17	0.774119
Arnt	Tnrc6b	0.758415
Arnt	Ncald	0.757964
Arnt	Htr1f	0.756279
Arnt	Dazap1	0.753024
Arnt	Clstn2	0.752817
Arnt	Cplx3	0.752343
Arnt	Dab2ip	0.751034
Arnt	Slc25a23	0.750269
Arnt	Mapk10	0.750021
Arnt	Golim4	0.747989
Arnt	Map3k1	0.746983
Arnt	Ppp1r8	0.745384
Arnt	D430041D05Rik	0.743028
Arnt	Rcbtb1	0.740009
Arnt	Ptpn2	0.73775
Arnt	Atp6v0d1	0.733364
Arnt	Rabggta	0.727596
Arnt	Kpna3	0.725878
Arnt	Erlec1	0.725122
Arnt	Dmxl2	0.722074
Arnt	Setd7	0.719237
Arnt	Mospd2	0.716948
Arnt	Cd47	0.713038
Arnt	Dip2c	0.711914
Arnt	Sema3b	0.711357
Arnt	Tcerg1	0.707202
Arnt	Khsrp	0.704709
Arnt	Lgr5	0.694774
Arnt	Zfp62	0.692182
Arnt	Sltm	0.690786
Arnt	Nup50	0.686695
Arnt	Nipbl	0.686543
Arnt	Csnk1g1	0.685893
Arnt	Pja2	0.685814
Arnt	Pbx1	0.683159
Arnt	Btbd9	0.683024
Arnt	Npas2	0.680534
Arnt	Fstl4	0.672689
Arnt	Camta1	0.665021
Arnt	Ip6k1	0.664312
Arnt	Tle4	0.661095
Arnt	Nrcam	0.659765
Arnt	Myoc	0.657059
Arnt	Smarcad1	0.656867
Arnt	Fam57a	0.655013
Arnt	Ankrd46	0.654289
Arnt	Anp32e	0.646436
Arnt	Scaper	0.645556
Arnt	Bsg	0.642618
Arnt	Celsr3	0.641363
Arnt	Srsf6	0.640094
Arnt	Bbs9	0.635942
Arnt	AF529169	0.635198
Arnt	Klf7	0.631153
Arnt	Pde4dip	0.630907
Arnt	Uqcrh	0.626266
Arnt	Astn1	0.624369
Arnt	Faim2	0.621645
Arnt	Ust	0.621426
Arnt	St6gal2	0.620798
Arnt	Siglec15	0.61882
Arnt	Trpm7	0.615662
Arnt	Vstm2l	0.613107
Arnt	Gpbp1l1	0.612035
Arnt	Ppp2r5c	0.607799
Arnt	Crls1	0.607513
Arnt	Atp8a1	0.606197
Arnt	Syt16	0.602744
Arnt	Zfhx3	0.602133
Arnt	Tex10	0.601285
Arnt	Slc12a8	0.6003
Arnt	Cog3	0.599456
Arnt	Ccar1	0.598763
Arnt	Cux2	0.595667
Arnt	Kdm4c	0.592927
Arnt	Tpm3	0.59263
Arnt	N4bp1	0.590558
Arnt	Dennd3	0.585536
Arnt	Mamstr	0.585099
Arnt	Slc38a1	0.584307
Arnt	Cisd2	0.584102
Arnt	Grpr	0.583496
Arnt	Prickle2	0.581701
Arnt	Mxi1	0.581454
Arnt	Sgip1	0.581083
Arnt	Mfsd11	0.580843
Arnt	March.7	0.579809
Arnt	Sox3	0.575761
Arnt	Scfd1	0.574336
Arnt	Gigyf1	0.573755
Arnt	Arhgef7	0.573694
Arnt	Fat3	0.573366
Arnt	St6galnac5	0.564141
Arnt	Galnt11	0.561476
Arnt	Ubr5	0.559716
Arnt	Ctgf	0.554568
Arnt	Daam1	0.551253
Arnt	Pdlim5	0.550375
Arnt	Ano1	0.54966
Arnt	Stox2	0.546896
Arnt	Caprin2	0.544459
Arnt	Arhgap32	0.544338
Arnt	Ets1	0.544168
Arnt	Pafah1b1	0.543726
Arnt	Camk1	0.543223
Arnt	Tnfrsf10b	0.541508
Arnt	Gbf1	0.541244
Arnt	Trp53bp1	0.540656
Arnt	Cul9	0.538782
Arnt	Grm1	0.53811
Arnt	Ctsa	0.537169
Arnt	Hnrnph3	0.535343
Arnt	Zfyve26	0.529842
Arnt	Mcam	0.529385
Arnt	Slc44a4	0.527317
Arnt	Col17a1	0.525864
Arnt	Gpr37	0.525258
Arnt	Rbbp4	0.524944
Arnt	Ggnbp2	0.524391
Arnt	Kdm6b	0.523144
Arnt	App	0.520693
Arnt	Ahcyl1	0.520396
Arnt	Ttc1	0.518075
Arnt	Scaf11	0.518068
Arnt	Dcp1b	0.517915
Arnt	2300009A05Rik	0.517833
Arnt	Ccni	0.517654
Arnt	Leng8	0.516736
Arnt	Pxk	0.515441
Arnt	Gabrg2	0.511123
Arnt	Nrd1	0.510481
Arnt	Txndc2	0.508579
Arnt	Park2	0.503351
Arnt	Dok1	0.503337
Arnt	Unc5c	0.500328
Arnt	Tcerg1l	0.49883
Arnt	Ankrd44	0.498605
Arnt	Rpl34	0.497912
Arnt	Wsb1	0.497614
Arnt	Ptp4a3	0.497354
Arnt	Prpf38b	0.49672
Arnt	Nmd3	0.496488
Arnt	Xkr6	0.496231
Arnt	Ubxn4	0.494744
Arnt	Ino80d	0.494528
Arnt	Tmem9b	0.494137
Arnt	Rce1	0.49184
Arnt	Arhgap39	0.490045
Arnt	AI314180	0.488144
Arnt	Mafg	0.485871
Arnt	Ryr1	0.485125
Arnt	Prkg1	0.484473
Arnt	Lmo3	0.481206
Arnt	Cbx5	0.478733
Arnt	Bap1	0.478666
Arnt	Nptn	0.477752
Arnt	Oprm1	0.476498
Arnt	Slc23a3	0.476035
Arnt	Zfp664	0.475883
Arnt	Wdr17	0.475529
Arnt	Sqle	0.475291
Arnt	Epc1	0.474552
Arnt	Arcn1	0.472911
Arnt	Uhrf2	0.471523
Arnt	1700093K21Rik	0.46723
Arnt	Gkap1	0.467213
Arnt	Hivep3	0.46703
Arnt	Grik3	0.466416
Arnt	Lnx1	0.466089
Arnt	Zzef1	0.464807
Arnt	4933434E20Rik	0.464308
Arnt	Shroom3	0.463029
Arnt	Il17f	0.462196
Arnt	Islr	0.462166
Arnt	Tbc1d5	0.461959
Arnt	Pdpr	0.46034
Arnt	Crebzf	0.460237
Arnt	Rbms1	0.460088
Arnt	Atp6v0e	0.459007
Arnt	Dmtf1	0.458642
Arnt	Gli2	0.458177
Arnt	Prkce	0.456773
Arnt	Efcab6	0.456636
Arnt	Vamp4	0.455879
Arnt	Ltn1	0.455115
Arnt	Sult4a1	0.454482
Arnt	Sarm1	0.452121
Arnt	Slc6a8	0.450948
Arnt	Fkbp2	0.449449
Arnt	Nmnat1	0.446907
Arnt	Fubp3	0.445937
Arnt	Pdgfra	0.445619
Arnt	Zfr2	0.445605
Arnt	Hemk1	0.442056
Arnt	Dot1l	0.441907
Arnt	Angptl1	0.441809
Arnt	Tmem59l	0.441665
Arnt	4732471J01Rik	0.441426
Arnt	Cxadr	0.441352
Arnt	Zzz3	0.441093
Arnt	Mbd5	0.43971
Arnt	Znrf3	0.439037
Arnt	Satb2	0.43877
Arnt	Hormad2	0.43825
Arnt	Ppp2r5e	0.437796
Arnt	Stx16	0.43752
Arnt	A930017M01Rik	0.437438
Arnt	Nop58	0.437213
Arnt	Pak3	0.437114
Arnt	Gramd1c	0.437051
Arnt	Dnajb5	0.436879
Arnt	Ostc	0.435943
Arnt2	Cadps2	32.8017
Arnt2	Pde11a	31.8912
Arnt2	Rab37	26.1231
Arnt2	Trpc4	24.6779
Arnt2	Hcn1	21.678
Arnt2	Col19a1	21.1539
Arnt2	Rab3c	19.2846
Arnt2	Oxr1	18.9685
Arnt2	Adra1a	18.2723
Arnt2	Pex5l	16.0473
Arnt2	Cnr1	14.8516
Arnt2	Ntm	13.8212
Arnt2	Spats2l	13.7193
Arnt2	Gtpbp2	12.6451
Arnt2	Osbpl8	12.6169
Arnt2	Tet2	12.1763
Arnt2	Fras1	11.9533
Arnt2	Greb1l	11.9448
Arnt2	Cadm1	11.0925
Arnt2	Ophn1	10.7639
Arnt2	Gab2	10.5852
Arnt2	Cacna1b	10.502
Arnt2	Dnajc13	10.4502
Arnt2	Myo16	10.0793
Arnt2	Efna5	9.66655
Arnt2	Apba1	9.41072
Arnt2	Nell1	9.38367
Arnt2	Chl1	9.32998
Arnt2	Npr3	9.17794
Arnt2	Grin3a	8.5671
Arnt2	Runx1t1	8.48658
Arnt2	Pde1a	8.40958
Arnt2	Eml6	8.3552
Arnt2	Ppp2r2b	8.31301
Arnt2	Cntnap2	7.87257
Arnt2	Anapc4	7.83808
Arnt2	Mon2	7.74297
Arnt2	Lcorl	7.54539
Arnt2	Acadsb	7.48154
Arnt2	Sptlc2	7.46492
Arnt2	Agbl4	7.3201
Arnt2	Cltc	7.31741
Arnt2	Mdn1	7.3132
Arnt2	Wdfy3	7.26455
Arnt2	Shc3	7.20302
Arnt2	Msrb2	7.12394
Arnt2	Bscl2	6.98522
Arnt2	Dzip1	6.92586
Arnt2	Vezt	6.88157
Arnt2	Ap2b1	6.83269
Arnt2	Hook2	6.61929
Arnt2	Zfp385b	6.59072
Arnt2	Nek1	6.43475
Arnt2	Rhoq	6.18804
Arnt2	Usp4	6.18198
Arnt2	Fryl	6.11194
Arnt2	L1cam	6.10671
Arnt2	Hook1	6.08058
Arnt2	Grik1	6.04527
Arnt2	Mpped1	5.9573
Arnt2	Cntfr	5.92843
Arnt2	Pde4a	5.90968
Arnt2	Eea1	5.88107
Arnt2	Gabra3	5.85808
Arnt2	Srpk2	5.79965
Arnt2	Fchsd2	5.59385
Arnt2	Npas3	5.58108
Arnt2	Herc2	5.56658
Arnt2	Cdc14b	5.54981
Arnt2	Ankrd28	5.51623
Arnt2	Ralyl	5.51255
Arnt2	Pip4k2b	5.49034
Arnt2	Chd5	5.46481
Arnt2	Afg3l2	5.46358
Arnt2	Ppp4r4	5.41621
Arnt2	A330023F24Rik	5.34899
Arnt2	Gabrg3	5.12943
Arnt2	Ibtk	5.11668
Arnt2	Kpna3	5.1075
Arnt2	Ankrd42	5.088
Arnt2	Heatr3	5.08754
Arnt2	Mal2	5.02811
Arnt2	Chaf1a	4.9574
Arnt2	Stx7	4.95654
Arnt2	Mast2	4.87368
Arnt2	D3Ertd751e	4.81969
Arnt2	Clstn2	4.78267
Arnt2	Uggt2	4.75772
Arnt2	Igf1	4.75735
Arnt2	Bivm	4.74244
Arnt2	Aars	4.73178
Arnt2	Sox5	4.72706
Arnt2	Caln1	4.72634
Arnt2	St8sia1	4.69239
Arnt2	Abca5	4.62053
Arnt2	Ankrd27	4.60854
Arnt2	Hmg20a	4.59687
Arnt2	Pak3	4.5939
Arnt2	Hdac6	4.56188
Arnt2	Wdr60	4.50421
Arnt2	Kif21a	4.4515
Arnt2	Lmtk2	4.41501
Arnt2	Ehmt2	4.40112
Arnt2	Pfkfb4	4.38049
Arnt2	Npas2	4.32053
Arnt2	Klf3	4.30373
Arnt2	Map2k3	4.2497
Arnt2	Rbm19	4.1754
Arnt2	Tiprl	4.17052
Arnt2	Tmem63b	4.14934
Arnt2	Dcaf7	4.09102
Arnt2	Dmd	4.0693
Arnt2	Foxp1	4.03565
Arnt2	Hrh2	3.98845
Arnt2	Ap1g1	3.94049
Arnt2	Grk5	3.9267
Arnt2	Srgap2	3.87898
Arnt2	Cntn4	3.85619
Arnt2	Fibcd1	3.85167
Arnt2	Nudt9	3.76438
Arnt2	Gnai1	3.74998
Arnt2	Hdac3	3.7477
Arnt2	Hspbp1	3.74127
Arnt2	Shoc2	3.6957
Arnt2	Ubr4	3.65056
Arnt2	H13	3.62369
Arnt2	Tmeff1	3.59464
Arnt2	Ankfy1	3.5688
Arnt2	Celf6	3.55113
Arnt2	Alcam	3.55079
Arnt2	Enah	3.53917
Arnt2	Eml2	3.4984
Arnt2	Ssbp3	3.49824
Arnt2	Vti1a	3.49194
Arnt2	4930430F08Rik	3.48854
Arnt2	Trerf1	3.48059
Arnt2	Ank1	3.47784
Arnt2	Rusc2	3.46109
Arnt2	Dst	3.39868
Arnt2	Pcx	3.39749
Arnt2	Slc9a7	3.36819
Arnt2	Wwc2	3.31819
Arnt2	Ext1	3.2865
Arnt2	Unc13b	3.27691
Arnt2	Camk1g	3.26938
Arnt2	Napb	3.24236
Arnt2	Ptpn23	3.22662
Arnt2	Eif2ak4	3.20627
Arnt2	Tmem91	3.14165
Arnt2	Ccdc88c	3.09701
Arnt2	Lsm1	3.07951
Arnt2	Cpeb2	3.06835
Arnt2	Park2	3.06594
Arnt2	2310022A10Rik	3.06593
Arnt2	Cbwd1	3.04937
Arnt2	Mllt3	3.03701
Arnt2	Skiv2l2	3.03692
Arnt2	Pank4	3.02084
Arnt2	Me3	3.01716
Arnt2	Unc5c	2.98274
Arnt2	Slitrk4	2.97235
Arnt2	Ugdh	2.96593
Arnt2	Slit2	2.91334
Arnt2	Bnip3l	2.91199
Arnt2	Kcnh7	2.9078
Arnt2	Cntnap3	2.88984
Arnt2	Phc2	2.88322
Arnt2	Fech	2.86189
Arnt2	Uvrag	2.85745
Arnt2	Nin	2.85407
Arnt2	Setd5	2.84372
Arnt2	Tm9sf3	2.83592
Arnt2	Nab1	2.82858
Arnt2	Got2	2.81996
Arnt2	Serpini1	2.79969
Arnt2	Fbn2	2.79796
Arnt2	Nov	2.77941
Arnt2	Ugt8a	2.74846
Arnt2	Canx	2.74623
Arnt2	Prkcb	2.73431
Arnt2	Nars2	2.72191
Arnt2	Ube2o	2.71397
Arnt2	Zmym3	2.69497
Arnt2	Acox1	2.69418
Arnt2	Kdm3a	2.68712
Arnt2	Zc3h13	2.65617
Arnt2	Tmem165	2.65376
Arnt2	Dnmt3a	2.64744
Arnt2	Slc4a8	2.61653
Arnt2	Dock7	2.61181
Arnt2	P4ha2	2.57264
Arnt2	Prepl	2.54433
Arnt2	Rbbp8	2.53537
Arnt2	Sst	2.53475
Arnt2	Kcnab3	2.51014
Arnt2	Dhx35	2.49352
Arnt2	3110035E14Rik	2.48907
Arnt2	Rab27b	2.48711
Arnt2	Srrm1	2.46511
Arnt2	Dgat1	2.45729
Arnt2	Psmb2	2.40222
Arnt2	Fgf12	2.39318
Arnt2	Sub1	2.37453
Arnt2	Lancl1	2.36338
Arnt2	Ift74	2.35289
Arnt2	Sbf2	2.34909
Arnt2	Aox3	2.34517
Arnt2	Cort	2.31579
Arnt2	Tbc1d9	2.30228
Arnt2	Cep290	2.29574
Arnt2	Ikbkap	2.28425
Arnt2	Htr3a	2.2589
Arnt2	Iqsec1	2.25844
Arnt2	Slc45a1	2.25546
Arnt2	Cep192	2.23144
Arnt2	2023-09-07	2.22439
Arnt2	Mff	2.21935
Arnt2	Nsmce2	2.21132
Arnt2	Wsb1	2.194
Arnt2	Mapk10	2.17549
Arnt2	Ubr5	2.16614
Arnt2	Dgkg	2.16581
Arnt2	Fam98a	2.14632
Arnt2	Ahr	2.14344
Arnt2	Pdk1	2.13457
Arnt2	9330182L06Rik	2.12963
Arnt2	Adam10	2.10374
Arnt2	Gnptab	2.1035
Arnt2	Dync1h1	2.1025
Arnt2	Zbtb8a	2.07383
Arnt2	Tmprss9	2.05109
Arnt2	Kcnip2	2.02258
Arnt2	Hps1	2.02092
Arnt2	Stk38	2.00843
Arnt2	Cpne8	2.0073
Arnt2	Mre11a	2.00273
Arnt2	Ankrd17	1.99021
Arnt2	Enox1	1.98055
Arnt2	Nptx1	1.97818
Arnt2	Kidins220	1.97405
Arnt2	Fxr2	1.96705
Arnt2	Osbpl9	1.96396
Arnt2	Mtm1	1.96305
Arnt2	Coq3	1.9626
Arnt2	Aldoa	1.93996
Arnt2	Mitf	1.93676
Arnt2	Dyrk2	1.929
Arnt2	Zkscan2	1.92774
Arnt2	Wdfy2	1.90998
Arnt2	Ralgps1	1.90264
Arnt2	Esrrg	1.8954
Arnt2	Srrm2	1.88179
Arnt2	Sympk	1.84964
Arnt2	Tbc1d2	1.84256
Arnt2	Tmem67	1.83568
Arnt2	Nadk	1.83115
Arnt2	Zfyve26	1.82772
Arnt2	Nfatc3	1.8143
Arnt2	Gphn	1.81054
Arnt2	Ttll4	1.80159
Arnt2	Samd12	1.78039
Arnt2	Usp45	1.76999
Arnt2	2610507B11Rik	1.76231
Arnt2	Frmd4a	1.75907
Arnt2	Rab11fip5	1.75306
Arnt2	Gna13	1.75122
Arnt2	Reln	1.75008
Arnt2	Meis2	1.73345
Arnt2	Gigyf2	1.7281
Arnt2	Tex10	1.70908
Arnt2	Pacrg	1.70184
Arnt2	Cul5	1.70035
Arnt2	Phlpp1	1.68293
Arnt2	Wdr17	1.67889
Arnt2	Skil	1.65616
Arnt2	Fam120c	1.62481
Arnt2	Cep68	1.6239
Arnt2	Trappc8	1.62243
Arnt2	Ube3c	1.6182
Arnt2	Plaa	1.59608
Arnt2	Uty	1.5954
Arnt2	Ankhd1	1.59062
Arnt2	Mcf2l	1.57813
Arnt2	Umodl1	1.57425
Arnt2	Clk3	1.5585
Arnt2	Tbc1d19	1.55299
Arnt2	Clstn3	1.53607
Arnt2	Atf2	1.51862
Arnt2	Apc	1.51592
Arnt2	Ttll11	1.50964
Arnt2	Ankrd12	1.50387
Arnt2	Efnb2	1.50048
Arnt2	Rbm25	1.49913
Arnt2	Crhbp	1.49385
Arnt2	Ldb2	1.47584
Arnt2	Mafg	1.46882
Arnt2	Osbpl6	1.46463
Arnt2	Pgrmc2	1.46362
Arnt2	Stxbp2	1.45952
Arnt2	Far2	1.45481
Arnt2	Clec16a	1.42651
Arnt2	Asap2	1.42444
Arnt2	Cdkl5	1.41083
Arnt2	Mtor	1.39937
Arnt2	Klf5	1.39414
Arnt2	Snx14	1.39381
Arnt2	Phf20	1.39341
Arnt2	Ankrd26	1.38404
Arnt2	Grasp	1.38057
Arnt2	Entpd6	1.36827
Arnt2	Chrm3	1.36632
Arnt2	Scaf4	1.35256
Arnt2	Tmx3	1.35023
Arnt2	Pip5k1a	1.33594
Arnt2	Nsfl1c	1.32659
Arnt2	Clgn	1.31059
Arnt2	Sorbs1	1.30459
Arnt2	Pls3	1.30271
Arnt2	Rab12	1.29467
Arnt2	Ptpn9	1.2901
Arnt2	Azi2	1.28373
Arnt2	Fmn1	1.27836
Arnt2	Mast1	1.27312
Arnt2	Tac1	1.26414
Arnt2	Fam50a	1.24904
Arnt2	Slc4a4	1.24679
Arnt2	Med14	1.24466
Arnt2	Tox2	1.24437
Arnt2	Ttpa	1.24198
Arnt2	Nxph1	1.22637
Arnt2	Fam160a2	1.22455
Arnt2	Btbd11	1.21234
Arnt2	Kcnip1	1.2096
Arnt2	Sytl2	1.20181
Arnt2	Nolc1	1.19855
Arnt2	Cacna1h	1.19556
Arnt2	Hivep3	1.1952
Arnt2	Sdk1	1.193
Arnt2	Osgin2	1.19256
Arnt2	Sox2ot	1.19041
Arnt2	Rfx1	1.17989
Arnt2	Dennd5b	1.16978
Arnt2	Slc43a2	1.16948
Arnt2	Dlx2	1.16642
Arnt2	Sel1l	1.16559
Arnt2	Crocc	1.16348
Arnt2	Fam76a	1.16059
Arnt2	Spast	1.16056
Arnt2	Taok3	1.1516
Arnt2	Ahcyl1	1.14893
Arnt2	Igdcc4	1.14768
Arnt2	Cdkl2	1.14211
Arnt2	Nrxn3	1.13936
Arnt2	Heca	1.13507
Arnt2	Emilin2	1.13429
Arnt2	Cntln	1.13216
Arnt2	Dag1	1.12294
Arnt2	Ola1	1.1226
Arnt2	Neo1	1.10998
Arnt2	Dagla	1.10564
Arnt2	Zdhhc14	1.1005
Arnt2	Mtmr3	1.09623
Arnt2	Brsk1	1.09601
Arnt2	Zmym6	1.09518
Arnt2	Malt1	1.0943
Arnt2	Mcm3ap	1.09214
Arnt2	Glmn	1.09034
Arnt2	Atxn2	1.08955
Arnt2	Mylip	1.08823
Arnt2	Gtf2a1	1.08555
Arnt2	Sema6a	1.08485
Arnt2	Pnpt1	1.08454
Arnt2	Cxxc4	1.08395
Arnt2	Dmpk	1.08148
Arnt2	Astn1	1.07422
Arnt2	Chst8	1.06993
Arnt2	Vdac3	1.06222
Arnt2	Ap3d1	1.06105
Arnt2	Kcns3	1.05943
Arnt2	Mbnl1	1.05741
Arnt2	Wdhd1	1.0504
Arnt2	Sema4g	1.04975
Arnt2	Podxl2	1.04945
Arnt2	Ddx5	1.04646
Arnt2	Tbc1d1	1.04545
Arnt2	Spsb3	1.04405
Arnt2	Atp2c1	1.04341
Arnt2	Zdbf2	1.04334
Arnt2	Fads3	1.0347
Arnt2	Grk6	1.03169
Arnt2	Gdi2	1.02488
Arnt2	Sclt1	1.02374
Arnt2	Spock3	1.02263
Arnt2	Flt4	1.01969
Arnt2	Lztfl1	1.01767
Arnt2	Slc1a1	1.01266
Arnt2	Jazf1	1.00797
Arnt2	Lrig2	1.00682
Arnt2	Mamld1	1.0045
Arnt2	Magi1	1.00229
Arnt2	Larp4b	1.00194
Arnt2	Pomt1	0.99629
Arnt2	Hivep2	0.993637
Arnt2	Map4k3	0.993398
Arnt2	Dock9	0.990421
Arnt2	Hnrnpc	0.990039
Arnt2	Pola1	0.989252
Arnt2	Sik3	0.96948
Arnt2	Camk2b	0.967179
Arnt2	Rnf207	0.96391
Arnt2	Fhl2	0.953076
Arnt2	Atp11b	0.951817
Arnt2	Rmnd1	0.950011
Arnt2	Fam171b	0.949571
Arnt2	Sec11c	0.94217
Arnt2	Vps37a	0.941593
Arnt2	Ppan	0.941431
Arnt2	Pou2f1	0.928956
Arnt2	Nagk	0.928719
Arnt2	Hap1	0.926219
Arnt2	Lta4h	0.921443
Arnt2	Kdm4c	0.909823
Arnt2	Crem	0.897392
Arnt2	Snapc3	0.896525
Arnt2	Dnajc16	0.893356
Arnt2	Dhdds	0.892958
Arnt2	Sfi1	0.890267
Arnt2	Syt9	0.876793
Arnt2	Tshz2	0.875492
Arnt2	Podn	0.874437
Arnt2	Pdcd11	0.872965
Arnt2	Caml	0.871243
Arnt2	Glyr1	0.862916
Arnt2	Inhba	0.861782
Arnt2	Tmem232	0.860849
Arnt2	Anapc11	0.858924
Arnt2	Rere	0.854003
Arnt2	Atg2a	0.853977
Arnt2	Zfp804a	0.845272
Arnt2	Dlc1	0.844767
Arnt2	Hsf2	0.839594
Arnt2	Kcnmb2	0.83832
Arnt2	Fcho2	0.837028
Arnt2	Palm2	0.836905
Arnt2	Mccc2	0.836174
Arnt2	Mef2c	0.829043
Arnt2	AI846148	0.827931
Arnt2	Dazap1	0.825999
Arnt2	Kat2b	0.824215
Arnt2	Zmym4	0.821219
Arnt2	Tcf20	0.820114
Arnt2	Clvs1	0.818685
Arnt2	Dnajb11	0.81737
Arnt2	Eif4h	0.815116
Arnt2	Tmem181a	0.812033
Arnt2	Tox	0.811092
Arnt2	Lrrfip2	0.808664
Arnt2	Thoc2	0.801052
Arnt2	Fbxo43	0.797768
Arnt2	Bhlhe40	0.796782
Arnt2	Kit	0.792197
Arnt2	Rundc3b	0.791056
Arnt2	Pcyt2	0.783863
Arnt2	St6galnac5	0.783152
Arnt2	Parp6	0.777174
Arnt2	Tpr	0.775211
Arnt2	Chrm4	0.774878
Arnt2	Tfg	0.774606
Arnt2	Mdga2	0.770363
Arnt2	Mcoln1	0.768449
Arnt2	Slitrk6	0.764734
Arnt2	Cpsf6	0.764439
Arnt2	Hs6st3	0.763824
Arnt2	Kif3c	0.763145
Arnt2	Gnb1	0.759142
Arnt2	Sphkap	0.758175
Arnt2	Tjp1	0.757052
Arnt2	Lztr1	0.756478
Arnt2	Sema4a	0.75453
Arnt2	Cisd1	0.753905
Arnt2	Rell2	0.753051
Arnt2	Actr1a	0.749372
Arnt2	Zfp384	0.747585
Arnt2	Crh	0.74551
Arnt2	Sdhb	0.742204
Arnt2	Dtd1	0.738944
Arnt2	Tspyl2	0.738466
Arnt2	Naa40	0.73834
Arnt2	Pcgf2	0.737526
Arnt2	Dennd3	0.737009
Arnt2	Pdhx	0.73478
Arnt2	Bag3	0.733666
Arnt2	C1ql2	0.732925
Arnt2	Tubgcp3	0.729245
Arnt2	Zfp553	0.721529
Arnt2	Ak5	0.721371
Arnt2	Qser1	0.719435
Arnt2	Plagl1	0.717507
Arnt2	Nrn1	0.717112
Arnt2	Ntrk2	0.716427
Arnt2	Bag4	0.710033
Arnt2	Rasgrf2	0.709043
Arnt2	Col11a1	0.707522
Arnt2	Agap3	0.707382
Arnt2	Usp9x	0.706391
Arnt2	Zfp91	0.706088
Arnt2	Nipa1	0.705371
Arnt2	Stub1	0.700903
Arnt2	Cep164	0.699126
Arnt2	Cwc27	0.694524
Arnt2	Btd	0.692689
Arnt2	Ift81	0.692398
Arnt2	Arl4c	0.691565
Arnt2	Crispld1	0.690787
Arnt2	Nfasc	0.689748
Arnt2	Susd4	0.687899
Arnt2	Tomm70a	0.686377
Arnt2	Ppp1r13b	0.684241
Arnt2	Zdhhc17	0.682936
Arnt2	Ets1	0.682129
Arnt2	Foxred1	0.67975
Arnt2	Ube2w	0.676773
Arnt2	Top3a	0.675359
Arnt2	Bcas3	0.674514
Arnt2	Atp1a1	0.673673
Arnt2	Rnft2	0.673465
Arnt2	Tbc1d15	0.66765
Arnt2	Rasef	0.664829
Arnt2	Baiap2	0.66384
Arnt2	Fads1	0.661538
Arnt2	Gorasp2	0.661466
Arnt2	Plekhm3	0.659613
Arnt2	Ncam1	0.659597
Arnt2	Nfkb1	0.658313
Arnt2	Slc6a17	0.654258
Arnt2	Esrra	0.653076
Arnt2	Rnf150	0.650765
Arnt2	Ntan1	0.650589
Arnt2	Elavl2	0.646974
Arnt2	Fam76b	0.642594
Arnt2	Pgm2l1	0.642532
Arnt2	Gtf2h1	0.642362
Arnt2	Trap1	0.637428
Arnt2	Etf1	0.63649
Arnt2	Myh10	0.632276
Arnt2	St6galnac3	0.632148
Arnt2	Gmpr2	0.629389
Arnt2	Bcl2l11	0.628519
Arnt2	Arhgap33	0.6272
Arnt2	Spred1	0.624024
Arnt2	Ndrg1	0.623557
Arnt2	Elovl6	0.622167
Arnt2	Scd2	0.618254
Arnt2	Pnpla8	0.613785
Arnt2	Pfn2	0.613685
Arnt2	Smoc2	0.612245
Arnt2	Tecr	0.610518
Arnt2	Slc25a46	0.608131
Arnt2	Ggps1	0.60813
Arnt2	Ccdc28a	0.605501
Arnt2	Mms19	0.604723
Arnt2	Mthfr	0.598207
Arnt2	Sac3d1	0.596254
Arnt2	Psmf1	0.593569
Arnt2	Lnx1	0.592622
Arnt2	Rnf14	0.592345
Arnt2	AA467197	0.588332
Arnt2	Tanc1	0.586837
Arnt2	Klhl32	0.586451
Arnt2	Ralgapa2	0.58565
Arnt2	Ppig	0.584966
Arnt2	Rnf13	0.582651
Arnt2	Ubn1	0.582086
Arnt2	Fbxw4	0.58064
Arnt2	Uap1l1	0.579099
Arnt2	Ptpdc1	0.577905
Arnt2	Smarcad1	0.577064
Arnt2	Cuta	0.575462
Arnt2	Slc38a1	0.571068
Arnt2	Fam193b	0.568927
Arnt2	Olfml2a	0.567231
Arnt2	Mkl2	0.566796
Arnt2	Syt5	0.566451
Arnt2	Slc38a9	0.566241
Arnt2	Rc3h2	0.565583
Arnt2	St6gal1	0.561322
Arnt2	Stx6	0.559779
Arnt2	Depdc1b	0.558748
Arnt2	Uqcrc2	0.556294
Arnt2	Mapre2	0.554448
Arnt2	Dock11	0.553706
Arnt2	Robo1	0.553411
Arnt2	Snrpa	0.5513
Arnt2	Tnks2	0.549589
Arnt2	Cntnap4	0.546069
Arnt2	Tmem108	0.545734
Arnt2	Rab3gap2	0.543927
Arnt2	Rad50	0.537783
Arnt2	Setbp1	0.537674
Arnt2	Atp2b2	0.535364
Arnt2	Mapt	0.528717
Arnt2	Arfgef2	0.528579
Arnt2	Hrh3	0.527818
Arnt2	Rad54l2	0.527471
Arnt2	Gmfb	0.522722
Arnt2	Zswim6	0.520514
Arnt2	Golga5	0.520237
Arnt2	Mov10	0.518422
Arnt2	Nubp1	0.515482
Arnt2	E130308A19Rik	0.515034
Arnt2	Mllt10	0.513927
Arnt2	Brd3	0.512127
Arnt2	Arhgap32	0.507502
Arnt2	Cdc5l	0.504465
Arnt2	Gxylt1	0.504206
Arnt2	5530601H04Rik	0.503847
Arnt2	Srgap1	0.503234
Arnt2	Fezf2	0.499855
Arnt2	Yipf1	0.498215
Arnt2	Usp25	0.497198
Arnt2	Gpr83	0.496319
Arnt2	Orc4	0.495046
Arnt2	Dock8	0.494705
Arnt2	Rnf123	0.49405
Arnt2	Slc25a19	0.493184
Arnt2	Hmgxb3	0.491977
Arnt2	Arid2	0.491841
Arnt2	Zc3h8	0.490299
Arnt2	Nrd1	0.489265
Arnt2	Qsox1	0.487019
Arnt2	Rps6kb2	0.484431
Arnt2	Wrn	0.484259
Arnt2	Pnma2	0.483085
Arnt2	Fhl1	0.482729
Arnt2	Phip	0.480948
Arnt2	Zfc3h1	0.47898
Arnt2	Hnrnpr	0.477693
Arnt2	Nlk	0.476848
Arnt2	Vdac2	0.474638
Arnt2	Dcps	0.47293
Arnt2	Fam13b	0.472858
Arnt2	Rhot1	0.47269
Arnt2	5330417C22Rik	0.471675
Arnt2	Tspan7	0.471244
Arnt2	Xpo6	0.470279
Arnt2	Hspb3	0.468835
Arnt2	Ttc4	0.468024
Arnt2	Clu	0.467198
Arnt2	Doc2b	0.466693
Arnt2	Nell2	0.46353
Arnt2	Lrba	0.462625
Arnt2	Metap1d	0.460618
Arnt2	Klf13	0.460513
Arnt2	Larp1b	0.459697
Arnt2	C130071C03Rik	0.459384
Arnt2	Sdr39u1	0.458582
Arnt2	Sorl1	0.458293
Arnt2	Nup188	0.457967
Arnt2	Ift172	0.45675
Arnt2	Galnt13	0.456611
Arnt2	Arih1	0.45439
Arnt2	Fam98b	0.453762
Arnt2	Lrfn1	0.452904
Arnt2	Pdgfra	0.45018
Arnt2	Usp5	0.449812
Arnt2	Sh3rf3	0.449169
Arnt2	Lrp8	0.445013
Arnt2	Auts2	0.444353
Arnt2	Atp6v1b2	0.444123
Arnt2	Nr6a1	0.443381
Arnt2	Tnip1	0.443305
Arnt2	Dcun1d5	0.443233
Arnt2	Onecut2	0.443034
Arnt2	Clcn6	0.442696
Arnt2	Asxl1	0.44232
Arnt2	Zic5	0.441431
Arnt2	Samd4	0.441257
Arnt2	Atl3	0.44078
Arnt2	Xrn2	0.439411
Arnt2	Trafd1	0.438769
Arnt2	Nup214	0.438588
Arnt2	Slc6a7	0.438515
Arnt2	Rragb	0.438388
Arnt2	Crmp1	0.437079
Arnt2	Ppp3ca	0.435967
Arnt2	Kcnj9	0.43594
Arnt2	Jakmip3	0.435697
Arnt2	Myt1l	0.435603
Arntl2	Akap13	14.7328
Arntl2	Plch2	14.0154
Arntl2	Prkab2	12.804
Arntl2	Raver2	11.3038
Arntl2	Snta1	10.9208
Arntl2	Mcc	10.1935
Arntl2	Sugp2	8.66983
Arntl2	Mettl2	8.14718
Arntl2	Dnm1	7.60921
Arntl2	Ubxn4	7.60446
Arntl2	Atxn3	7.23911
Arntl2	Cacna2d3	7.04711
Arntl2	Tug1	6.90644
Arntl2	Traf3	6.90159
Arntl2	Bhlhe40	6.81697
Arntl2	Mccc2	5.88992
Arntl2	Camk1d	5.79654
Arntl2	Nrip3	5.68099
Arntl2	Cadps	5.6643
Arntl2	Evc2	5.52197
Arntl2	Zfyve27	5.50385
Arntl2	Gm10649	5.43418
Arntl2	9530059O14Rik	5.42486
Arntl2	Arntl2	1
Arx	Erbb4	72.3319
Arx	Grik1	62.7602
Arx	Slc6a1	59.8976
Arx	Gad1	51.7392
Arx	Ptprm	46.3934
Arx	Grip1	44.8399
Arx	Gad2	44.2887
Arx	Lhx6	42.4144
Arx	Sox2ot	40.9286
Arx	Sox6	36.0821
Arx	Kcnc1	36.0067
Arx	Vstm2a	35.5576
Arx	Rbms3	35.5
Arx	Kcnip4	35.1917
Arx	Maf	32.9493
Arx	Unc5d	31.5098
Arx	Btbd11	30.5758
Arx	Dlx1	29.8505
Arx	Cntnap4	27.8253
Arx	Grm7	24.022
Arx	Frmd5	22.899
Arx	Cacna1e	21.5155
Arx	Rbp4	20.888
Arx	Npas3	19.2495
Arx	Kcnip1	18.4962
Arx	Clstn3	17.5019
Arx	Arhgap18	17.4639
Arx	Celf2	17.3252
Arx	Satb1	17.0913
Arx	Rnf144b	16.8767
Arx	Ubash3b	16.1985
Arx	Evl	15.7699
Arx	Vstm2b	15.3413
Arx	Gabrg3	14.4032
Arx	Oprm1	14.3921
Arx	Nhs	13.3039
Arx	Ntrk2	13.1776
Arx	A530058N18Rik	13.1716
Arx	Fchsd2	12.9779
Arx	Vat1	12.7315
Arx	Grip2	12.7243
Arx	Sema4g	12.724
Arx	Reln	12.6719
Arx	Zfp536	12.6461
Arx	Optn	12.5349
Arx	Tac1	11.0445
Arx	Arl4c	11.0409
Arx	Rtn4r	10.8765
Arx	Cacna2d2	10.7172
Arx	Klf5	10.6137
Arx	Igfbp4	10.4652
Arx	Lypd6	10.0231
Arx	Timp3	10.0222
Arx	Mtss1l	9.39425
Arx	Sema6c	9.37209
Arx	Crot	9.34961
Arx	Phf1	9.0053
Arx	Dnajb2	8.51865
Arx	Pvalb	8.41339
Arx	Plxdc2	8.37932
Arx	Tox2	8.37906
Arx	Mafb	8.11038
Arx	Abat	8.10312
Arx	St8sia4	8.0556
Arx	Kcns3	8.03537
Arx	Dlx2	7.93618
Arx	Kctd8	7.43145
Arx	Ldhb	7.35579
Arx	Kcnh2	7.23209
Arx	Asphd1	7.22589
Arx	Nek7	6.49719
Arx	Ets1	6.35739
Arx	Stambpl1	5.92426
Arx	Nfe2l1	5.90503
Arx	Pacsin2	5.32832
Arx	Zfp143	5.12411
Arx	Fam46a	5.03448
Arx	Plekho1	4.9939
Arx	Rims4	4.66247
Arx	Gsx2	3.84823
Arx	Ephb2	3.71268
Arx	Tmem132c	3.67405
Arx	Adamts12	3.07481
Arx	Smtn	2.77952
Arx	Gm2694	2.52708
Arx	2310068J16Rik	2.30917
Arx	Selenbp1	2.23453
Arx	Tcf19	1.65785
Arx	Vim	1.60306
Arx	Kntc1	1.54165
Arx	H1f0	1.54004
Arx	Msi1	1.53481
Arx	Emilin3	1.52377
Arx	Nrarp	1.38712
Arx	Rpl39	1.38619
Arx	Mycn	1.13924
Arx	Arx	1
Arx	2810408I11Rik	0.851987
Arx	Klhl14	0.743415
Arx	Lims2	0.677814
Arx	Cd24a	0.62016
Arx	Foxo4	0.549578
Arx	Dtl	0.51561
Ascl2	Lamc3	5.12332
Ascl2	Coro2b	4.7037
Ascl2	Drd2	2.46199
Ascl2	Wipi2	2.40326
Ascl2	Bace1	2.17879
Ascl2	Nup93	2.06081
Ascl2	Arfgap3	2.046
Ascl2	Hdac11	1.86272
Ascl2	Ubap2	1.68377
Ascl2	Rasgrp2	1.68343
Ascl2	Cops4	1.45069
Ascl2	Col5a1	1.42441
Ascl2	Arntl	1.38701
Ascl2	Npas1	1.31139
Ascl2	Dact3	1.30045
Ascl2	Deptor	1.23204
Ascl2	Krba1	1.20556
Ascl2	Timp2	1.10521
Ascl2	Acsl4	1.07638
Ascl2	Kctd8	1.04692
Ascl2	Arhgap17	1.02008
Ascl2	Alk	0.981461
Ascl2	Cpsf3	0.964399
Ascl2	Wbp4	0.942044
Ascl2	Prmt2	0.939007
Ascl2	Actr8	0.935273
Ascl2	Mpp7	0.926437
Ascl2	Nr6a1	0.924912
Ascl2	Fxyd6	0.921037
Ascl2	Trak2	0.918743
Ascl2	Chpf2	0.917755
Ascl2	Slc35d1	0.815189
Ascl2	Kdm4c	0.807286
Ascl2	Mal2	0.79212
Ascl2	Csgalnact2	0.785829
Ascl2	Actr6	0.759122
Ascl2	Bok	0.751871
Ascl2	Rnf217	0.748971
Ascl2	Exoc7	0.740758
Ascl2	Ccbe1	0.728455
Ascl2	Prtg	0.707411
Ascl2	Usp31	0.699183
Ascl2	Prpf18	0.649334
Ascl2	Dag1	0.601296
Ascl2	Vps53	0.584335
Ascl2	Ptpn23	0.581462
Ascl2	Tcf12	0.567938
Ascl2	Zfp300	0.55966
Ascl2	Fchsd2	0.53847
Ascl2	Ccnd2	0.528497
Ascl2	Ncoa2	0.518438
Ascl2	Slc36a1	0.509677
Ascl2	Igsf21	0.4991
Ascl2	Rfxap	0.491089
Ascl2	Ier5l	0.476738
Ascl2	Pappa	0.475759
Ascl2	Zc3h14	0.473783
Ascl2	Runx1t1	0.473531
Ascl2	Jarid2	0.444293
Ascl2	Zfp612	0.438401
Atf1	Xpot	14.4075
Atf1	Stard3nl	3.2288
Atf1	Nampt	3.1585
Atf1	Depdc7	2.89506
Atf2	Slc25a12	9.23925
Atf2	Dock7	9.16331
Atf2	Macrod2	8.77524
Atf2	Cacnb4	7.84283
Atf2	Snap91	7.84197
Atf2	Phip	7.77967
Atf2	Usp15	7.74557
Atf2	Ubr3	7.64097
Atf2	Slc35d1	7.581
Atf2	Herc1	7.55146
Atf2	Nrg1	7.15219
Atf2	Ambra1	6.83621
Atf2	Xpo7	6.72899
Atf2	Zfp292	6.24229
Atf2	Faf1	6.20624
Atf2	Tada2a	6.17484
Atf2	Ola1	5.98484
Atf2	Tanc2	5.9492
Atf2	Fnip1	5.86251
Atf2	Pgm2l1	5.52569
Atf2	Mdga2	5.49016
Atf2	Fbxo3	5.35891
Atf2	Fgf14	5.33671
Atf2	Psmd14	5.24276
Atf2	Capn2	5.04721
Atf2	Grm7	5.04311
Atf2	Rapgef4	4.89706
Atf2	Wdr95	4.8161
Atf2	Ythdc2	4.77576
Atf2	Cnot2	4.54088
Atf2	Mib1	4.52054
Atf2	Nr1d2	4.51319
Atf2	Rgs17	4.47027
Atf2	Pou2f1	4.44657
Atf2	Mtmr7	4.38148
Atf2	Osbp	4.34403
Atf2	Pkp4	4.24373
Atf2	Col4a3bp	4.17461
Atf2	Fbn1	3.92485
Atf2	Rabgap1	3.79096
Atf2	Hivep3	3.76984
Atf2	Pcdh7	3.74492
Atf2	Lrrc49	3.62194
Atf2	Lnpep	3.6004
Atf2	Srpk2	3.58625
Atf2	Slc12a2	3.53057
Atf2	Appbp2	3.50809
Atf2	Tbcel	3.45195
Atf2	Setd5	3.45011
Atf2	Zc3h12b	3.43769
Atf2	B3galnt2	3.42535
Atf2	Htt	3.32328
Atf2	Rps6kc1	3.2657
Atf2	Sipa1l1	3.23688
Atf2	Arfgef1	3.23554
Atf2	Mdn1	3.22942
Atf2	Stau2	3.2152
Atf2	Gprasp1	3.21175
Atf2	Mprip	3.21024
Atf2	Plekha5	3.20018
Atf2	Hunk	3.19057
Atf2	Oxct1	3.19027
Atf2	Chd9	3.1627
Atf2	Atl1	3.15645
Atf2	Pcdh9	3.14604
Atf2	Rps6ka3	3.07153
Atf2	Rap2b	3.04438
Atf2	Stxbp1	3.01991
Atf2	Rbm39	3.01328
Atf2	Scmh1	2.99649
Atf2	Dmtf1	2.98926
Atf2	Atp2b2	2.98306
Atf2	Mpped2	2.92114
Atf2	Bicd1	2.91391
Atf2	Strbp	2.91133
Atf2	Sacs	2.90043
Atf2	2023-03-06	2.85828
Atf2	Tmem57	2.82123
Atf2	Celf4	2.79321
Atf2	Deptor	2.79059
Atf2	Psmd11	2.78292
Atf2	Snx13	2.77423
Atf2	N4bp2l1	2.71064
Atf2	Mfsd11	2.70199
Atf2	Trpm2	2.66667
Atf2	Efr3a	2.65361
Atf2	Ttc37	2.6251
Atf2	Ythdf3	2.61639
Atf2	Thoc2	2.60136
Atf2	Sik3	2.58925
Atf2	Hspa14	2.57708
Atf2	Kif2a	2.57462
Atf2	Helq	2.57297
Atf2	Scai	2.57178
Atf2	Mtus2	2.54476
Atf2	Zfhx2	2.53615
Atf2	Pclo	2.49991
Atf2	Zfp711	2.49034
Atf2	Anapc1	2.486
Atf2	Myt1l	2.42965
Atf2	Greb1l	2.41765
Atf2	Ppfibp2	2.39644
Atf2	Fam135a	2.39029
Atf2	Zfp385b	2.39
Atf2	Orc2	2.38636
Atf2	Plcl2	2.38475
Atf2	Stx1b	2.36574
Atf2	Fam49b	2.3595
Atf2	Id2	2.35503
Atf2	Mbd5	2.33188
Atf2	Ipo11	2.30947
Atf2	Enah	2.26222
Atf2	Gpr158	2.25468
Atf2	App	2.2504
Atf2	Ppm1l	2.24841
Atf2	Zfhx4	2.24394
Atf2	Zfp148	2.19585
Atf2	Mtf2	2.1868
Atf2	Kif21a	2.17813
Atf2	Atp10b	2.16267
Atf2	Pik3c2a	2.16147
Atf2	Numb	2.13735
Atf2	Stxbp5l	2.13409
Atf2	Galnt13	2.11127
Atf2	Rbm25	2.1092
Atf2	Pak7	2.10676
Atf2	Spen	2.08114
Atf2	Qser1	2.07613
Atf2	Mphosph9	2.06217
Atf2	Lmbrd2	2.06117
Atf2	Scn1a	2.03092
Atf2	Gtdc1	1.98715
Atf2	Kcnmb4	1.98038
Atf2	Aktip	1.96868
Atf2	Napb	1.96788
Atf2	Cyb5r4	1.95888
Atf2	Zmat1	1.95362
Atf2	Lrrc4b	1.95126
Atf2	Gpc5	1.92994
Atf2	Rictor	1.91608
Atf2	Dlg1	1.8909
Atf2	Nmnat1	1.88757
Atf2	Eif4enif1	1.88515
Atf2	Nup98	1.87444
Atf2	Kcna2	1.8434
Atf2	Mfap3l	1.83762
Atf2	Ggt7	1.83324
Atf2	Zranb1	1.83164
Atf2	Tarsl2	1.82055
Atf2	Dhx15	1.81972
Atf2	Zc3h12d	1.80734
Atf2	Stx12	1.79029
Atf2	Kpna4	1.77436
Atf2	Hibch	1.74236
Atf2	Dsp	1.73557
Atf2	Dhx57	1.71694
Atf2	Cntn1	1.71228
Atf2	Edem3	1.69339
Atf2	Dennd5b	1.68706
Atf2	Upp2	1.68443
Atf2	Sesn1	1.67103
Atf2	Kcnab1	1.66074
Atf2	Cep57	1.65778
Atf2	Slc25a46	1.65118
Atf2	Snx16	1.6438
Atf2	Lyrm7	1.64318
Atf2	Dennd1a	1.64099
Atf2	Myo9a	1.64065
Atf2	Hipk3	1.63568
Atf2	Intu	1.63395
Atf2	Dcun1d5	1.62299
Atf2	Apba1	1.62102
Atf2	Cdh11	1.61846
Atf2	Trpc4ap	1.59916
Atf2	Huwe1	1.5935
Atf2	Rnf150	1.58074
Atf2	Ppp4r4	1.5805
Atf2	R3hdm2	1.57752
Atf2	Crebbp	1.56728
Atf2	Snx10	1.56637
Atf2	Exoc2	1.56438
Atf2	Rab10	1.54173
Atf2	Usp47	1.53734
Atf2	Herc4	1.53251
Atf2	Ccdc88c	1.5307
Atf2	Mga	1.52643
Atf2	Lonrf1	1.52315
Atf2	Nrxn3	1.51355
Atf2	Ncam1	1.49947
Atf2	Dclk1	1.49917
Atf2	Rc3h2	1.49377
Atf2	Sbno1	1.49075
Atf2	Paqr3	1.49045
Atf2	Zfp385a	1.4887
Atf2	Aftph	1.47821
Atf2	Zfp740	1.47754
Atf2	Tnpo1	1.47434
Atf2	Sgms1	1.47235
Atf2	Fhit	1.44182
Atf2	Usp54	1.43239
Atf2	Hs2st1	1.4247
Atf2	Ubc	1.42165
Atf2	Grik2	1.4186
Atf2	Tmem117	1.41448
Atf2	Mecp2	1.41093
Atf2	Wrn	1.40514
Atf2	Ephx4	1.39832
Atf2	Ryr3	1.39783
Atf2	Casc3	1.39748
Atf2	Vsnl1	1.39746
Atf2	Cux1	1.39507
Atf2	Eml1	1.39407
Atf2	Unc80	1.39171
Atf2	Cntn5	1.3725
Atf2	Rgs6	1.37012
Atf2	Ppp1r2	1.36982
Atf2	Klf12	1.3683
Atf2	Kdm3a	1.36262
Atf2	Zfp407	1.36203
Atf2	Pcnp	1.36025
Atf2	Dpysl2	1.35673
Atf2	Immt	1.35461
Atf2	Slc39a10	1.33253
Atf2	Cep164	1.32674
Atf2	Zfp609	1.32607
Atf2	Gpm6a	1.32569
Atf2	Dhx16	1.3207
Atf2	Cbfa2t2	1.31983
Atf2	Cdc27	1.31592
Atf2	Adamts19	1.30376
Atf2	Ubr5	1.29541
Atf2	Mapk8	1.28513
Atf2	Dnmt3a	1.2786
Atf2	Arhgap32	1.27497
Atf2	Mtmr3	1.27373
Atf2	Acvr1	1.27329
Atf2	2023-09-07	1.2695
Atf2	Rpgrip1l	1.26739
Atf2	Wdr61	1.2665
Atf2	Rapgef6	1.2578
Atf2	Odf2l	1.25159
Atf2	Zswim6	1.24165
Atf2	Baz2b	1.24161
Atf2	Slc5a5	1.23507
Atf2	Adamts20	1.23059
Atf2	Slc38a9	1.22631
Atf2	Atp6ap1l	1.22472
Atf2	Tm9sf4	1.22026
Atf2	Creb1	1.21967
Atf2	Qrich1	1.21195
Atf2	Kctd1	1.20822
Atf2	2023-09-04	1.20784
Atf2	Fbxl4	1.20498
Atf2	Chd8	1.19421
Atf2	Atp8a2	1.18491
Atf2	Zfp346	1.18184
Atf2	Ociad2	1.17617
Atf2	Setd7	1.17379
Atf2	Eml4	1.17184
Atf2	Uba1	1.16826
Atf2	Man1a2	1.16573
Atf2	Rap1gds1	1.14988
Atf2	Ppil4	1.13957
Atf2	Ttc17	1.13873
Atf2	Ptprd	1.13804
Atf2	Hecw2	1.13086
Atf2	Cwc27	1.12609
Atf2	Ube2v2	1.12353
Atf2	Akap11	1.12127
Atf2	Gabra5	1.11909
Atf2	Vamp1	1.11132
Atf2	Ubr1	1.11015
Atf2	Ppp2r5c	1.10931
Atf2	Chd3	1.10544
Atf2	Oxr1	1.1002
Atf2	Gpr137c	1.09829
Atf2	Tacc2	1.09424
Atf2	Fry	1.09238
Atf2	Fam169a	1.09157
Atf2	Ncoa2	1.08469
Atf2	Lifr	1.07995
Atf2	Inpp1	1.07459
Atf2	Foxr2	1.06726
Atf2	Gmpr	1.06438
Atf2	Clk1	1.05951
Atf2	Txlng	1.05415
Atf2	Usp42	1.04722
Atf2	Pten	1.04644
Atf2	Dync1i2	1.04627
Atf2	Ube4a	1.04625
Atf2	Slco3a1	1.04372
Atf2	Cdon	1.00897
Atf2	Pls1	1.00008
Atf2	Atf2	1
Atf2	Nln	0.997136
Atf2	Crtac1	0.996009
Atf2	Aebp2	0.993216
Atf2	Lrrn2	0.991396
Atf2	Arntl2	0.988648
Atf2	Spred1	0.986014
Atf2	Wdr47	0.984407
Atf2	Kcnb2	0.972248
Atf2	Adcy4	0.967873
Atf2	Actb	0.965744
Atf2	Rgl1	0.965423
Atf2	4932438A13Rik	0.96297
Atf2	Egf	0.962847
Atf2	Hp1bp3	0.960162
Atf2	Mkln1	0.958634
Atf2	Spata7	0.952735
Atf2	Setd2	0.952125
Atf2	Braf	0.950229
Atf2	Zfp804a	0.948887
Atf2	Tusc3	0.945168
Atf2	Cwf19l2	0.941575
Atf2	Fam168a	0.941183
Atf2	Nktr	0.928117
Atf2	Galnt14	0.920199
Atf2	Vcan	0.918757
Atf2	E130308A19Rik	0.918743
Atf2	Brwd1	0.917097
Atf2	Dnajc13	0.912182
Atf2	Ssfa2	0.912118
Atf2	Mapre2	0.910884
Atf2	Nrxn1	0.910085
Atf2	Tpp2	0.906007
Atf2	Ube2h	0.902049
Atf2	Atp8b4	0.899461
Atf2	Slc9a9	0.899367
Atf2	Jakmip2	0.895086
Atf2	Zfp91	0.894208
Atf2	Rhobtb2	0.887576
Atf2	Aldh7a1	0.882578
Atf2	Zfpm2	0.88047
Atf2	Macf1	0.8784
Atf2	Ppp4r2	0.87811
Atf2	Ralgapb	0.874048
Atf2	Eif4g1	0.869787
Atf2	Kif21b	0.867589
Atf2	Itgav	0.86592
Atf2	Hdac9	0.864088
Atf2	Rgs7	0.859733
Atf2	Usp11	0.851887
Atf2	Crtc3	0.85097
Atf2	Prrc2c	0.848384
Atf2	Usp12	0.848293
Atf2	Ttll7	0.842984
Atf2	Ddrgk1	0.842056
Atf2	Nfkb1	0.841604
Atf2	Ablim1	0.833144
Atf2	Psd3	0.825997
Atf2	Stxbp5	0.825878
Atf2	Sobp	0.82529
Atf2	Zc3h14	0.824346
Atf2	Phactr1	0.822574
Atf2	Ddx5	0.82187
Atf2	Cdkal1	0.817876
Atf2	Chit1	0.817345
Atf2	Cpeb3	0.815295
Atf2	Csnk1d	0.810978
Atf2	Tmtc3	0.807687
Atf2	D130043K22Rik	0.807403
Atf2	Fbxl3	0.801178
Atf2	Mcc	0.800073
Atf2	Smurf2	0.798817
Atf2	Cdca7	0.797966
Atf2	Ppp6c	0.792542
Atf2	Dst	0.783322
Atf2	Fyn	0.780589
Atf2	Pacrg	0.776813
Atf2	Zmym5	0.776724
Atf2	Osbpl9	0.775881
Atf2	Tank	0.769151
Atf2	Ikzf2	0.768421
Atf2	Unc79	0.768187
Atf2	Fmn1	0.767201
Atf2	Sfpq	0.764813
Atf2	Atf7ip	0.756422
Atf2	Ppp1cc	0.754319
Atf2	Syn2	0.746946
Atf2	Erc1	0.74614
Atf2	Ctnna2	0.745795
Atf2	Zfp800	0.745584
Atf2	Zfp451	0.744978
Atf2	Map3k13	0.739843
Atf2	Lonp2	0.739374
Atf2	Rap1a	0.736474
Atf2	Ogt	0.736437
Atf2	Camk1d	0.735857
Atf2	Tm9sf3	0.731216
Atf2	Brd4	0.726984
Atf2	Kdm6b	0.726164
Atf2	Cep170	0.723481
Atf2	Zfp507	0.723127
Atf2	Vamp4	0.721232
Atf2	Pi4kb	0.719797
Atf2	Ccl25	0.716236
Atf2	Nptn	0.715331
Atf2	Med12l	0.713842
Atf2	Ank1	0.712239
Atf2	Zbtb10	0.712078
Atf2	Ddx6	0.70654
Atf2	Plcb1	0.704995
Atf2	Vps13a	0.700937
Atf2	Ckap5	0.698414
Atf2	Scaf11	0.697851
Atf2	Slc25a39	0.697271
Atf2	Edil3	0.696668
Atf2	Il1rapl2	0.692622
Atf2	Zdhhc21	0.690011
Atf2	C230004F18Rik	0.689954
Atf2	Stag1	0.688344
Atf2	Hsd11b1	0.686373
Atf2	Baz1b	0.683403
Atf2	Lrrc4c	0.682661
Atf2	Tmem161b	0.681255
Atf2	Acer3	0.68077
Atf2	Nckap1	0.680649
Atf2	Abhd3	0.680117
Atf2	Inpp4a	0.678924
Atf2	Phf14	0.677466
Atf2	Fam98a	0.676823
Atf2	Sntg1	0.673097
Atf2	Arih1	0.672741
Atf2	Pdcd4	0.672434
Atf2	Mpp2	0.672404
Atf2	Fhl5	0.670522
Atf2	Elavl4	0.670373
Atf2	Rsbn1	0.669239
Atf2	Golga5	0.658338
Atf2	Mon2	0.656458
Atf2	Mettl8	0.654165
Atf2	Epha3	0.64595
Atf2	Snx27	0.6438
Atf2	Ush2a	0.642866
Atf2	Phf3	0.642464
Atf2	Golga2	0.641459
Atf2	Pde4dip	0.639532
Atf2	Dpysl5	0.639113
Atf2	Cyth3	0.637826
Atf2	Negr1	0.637353
Atf2	Agps	0.637122
Atf2	Osbpl8	0.634936
Atf2	Eif2a	0.633163
Atf2	Sytl3	0.628635
Atf2	Xkr6	0.627912
Atf2	Mnat1	0.625319
Atf2	Ghr	0.624726
Atf2	BC016579	0.6239
Atf2	Traf3	0.623257
Atf2	Fam107a	0.621245
Atf2	Pik3c3	0.619231
Atf2	Sat1	0.61841
Atf2	Metap1d	0.616058
Atf2	Dgki	0.614856
Atf2	Arhgap44	0.613325
Atf2	Sltm	0.611106
Atf2	Grin3a	0.60997
[truncated: 27,447 more rows]
